# Supplementary material for: Peptidoglycan precursor synthesis along the sidewall of pole-growing mycobacteria
Source: eLife. 2018 Sep 10;7:e37243. doi: 10.7554/eLife.37243 (PMC6191288; doi:10.7554/eLife.37243)
Supplement: Figure 2—source data 1. [file elife-37243-fig2-data1.zip]

Archive with 524 entries (471 files):
- Figure 2 source data/
- Figure 2 source data/.DS_Store
- __MACOSX/
- __MACOSX/Figure 2 source data/
- __MACOSX/Figure 2 source data/._.DS_Store
- Figure 2 source data/Figure 2 source data-conventional microscopy (AlkDa + RADA)/
- Figure 2 source data/Figure 2 source data-conventional microscopy (AlkDa + RADA)/.DS_Store
- __MACOSX/Figure 2 source data/Figure 2 source data-conventional microscopy (AlkDa + RADA)/
- __MACOSX/Figure 2 source data/Figure 2 source data-conventional microscopy (AlkDa + RADA)/._.DS_Store
- Figure 2 source data/Figure 2 source data-conventional microscopy (AlkDa + RADA)/1. Phase/
- Figure 2 source data/Figure 2 source data-conventional microscopy (AlkDa + RADA)/1. Phase/1.tif
- __MACOSX/Figure 2 source data/Figure 2 source data-conventional microscopy (AlkDa + RADA)/1. Phase/
- __MACOSX/Figure 2 source data/Figure 2 source data-conventional microscopy (AlkDa + RADA)/1. Phase/._1.tif
- Figure 2 source data/Figure 2 source data-conventional microscopy (AlkDa + RADA)/1. Phase/2.tif
- __MACOSX/Figure 2 source data/Figure 2 source data-conventional microscopy (AlkDa + RADA)/1. Phase/._2.tif
- Figure 2 source data/Figure 2 source data-conventional microscopy (AlkDa + RADA)/1. Phase/3.tif
- __MACOSX/Figure 2 source data/Figure 2 source data-conventional microscopy (AlkDa + RADA)/1. Phase/._3.tif
- Figure 2 source data/Figure 2 source data-conventional microscopy (AlkDa + RADA)/1. Phase/4.tif
- __MACOSX/Figure 2 source data/Figure 2 source data-conventional microscopy (AlkDa + RADA)/1. Phase/._4.tif
- Figure 2 source data/Figure 2 source data-conventional microscopy (AlkDa + RADA)/1. Phase/5.tif
- __MACOSX/Figure 2 source data/Figure 2 source data-conventional microscopy (AlkDa + RADA)/1. Phase/._5.tif
- Figure 2 source data/Figure 2 source data-conventional microscopy (AlkDa + RADA)/1. Phase/6.tif
- __MACOSX/Figure 2 source data/Figure 2 source data-conventional microscopy (AlkDa + RADA)/1. Phase/._6.tif
- Figure 2 source data/Figure 2 source data-conventional microscopy (AlkDa + RADA)/1. Phase/7.tif
- __MACOSX/Figure 2 source data/Figure 2 source data-conventional microscopy (AlkDa + RADA)/1. Phase/._7.tif
- Figure 2 source data/Figure 2 source data-conventional microscopy (AlkDa + RADA)/1. Phase/8.tif
- __MACOSX/Figure 2 source data/Figure 2 source data-conventional microscopy (AlkDa + RADA)/1. Phase/._8.tif
- Figure 2 source data/Figure 2 source data-conventional microscopy (AlkDa + RADA)/1. Phase/9.tif
- __MACOSX/Figure 2 source data/Figure 2 source data-conventional microscopy (AlkDa + RADA)/1. Phase/._9.tif
- __MACOSX/Figure 2 source data/Figure 2 source data-conventional microscopy (AlkDa + RADA)/._1. Phase
- Figure 2 source data/Figure 2 source data-conventional microscopy (AlkDa + RADA)/2. AlkDa/
- Figure 2 source data/Figure 2 source data-conventional microscopy (AlkDa + RADA)/2. AlkDa/1.tif
- __MACOSX/Figure 2 source data/Figure 2 source data-conventional microscopy (AlkDa + RADA)/2. AlkDa/
- __MACOSX/Figure 2 source data/Figure 2 source data-conventional microscopy (AlkDa + RADA)/2. AlkDa/._1.tif
- Figure 2 source data/Figure 2 source data-conventional microscopy (AlkDa + RADA)/2. AlkDa/2.tif
- __MACOSX/Figure 2 source data/Figure 2 source data-conventional microscopy (AlkDa + RADA)/2. AlkDa/._2.tif
- Figure 2 source data/Figure 2 source data-conventional microscopy (AlkDa + RADA)/2. AlkDa/3.tif
- __MACOSX/Figure 2 source data/Figure 2 source data-conventional microscopy (AlkDa + RADA)/2. AlkDa/._3.tif
- Figure 2 source data/Figure 2 source data-conventional microscopy (AlkDa + RADA)/2. AlkDa/4.tif
- __MACOSX/Figure 2 source data/Figure 2 source data-conventional microscopy (AlkDa + RADA)/2. AlkDa/._4.tif
- Figure 2 source data/Figure 2 source data-conventional microscopy (AlkDa + RADA)/2. AlkDa/5.tif
- __MACOSX/Figure 2 source data/Figure 2 source data-conventional microscopy (AlkDa + RADA)/2. AlkDa/._5.tif
- Figure 2 source data/Figure 2 source data-conventional microscopy (AlkDa + RADA)/2. AlkDa/6.tif
- __MACOSX/Figure 2 source data/Figure 2 source data-conventional microscopy (AlkDa + RADA)/2. AlkDa/._6.tif
- Figure 2 source data/Figure 2 source data-conventional microscopy (AlkDa + RADA)/2. AlkDa/7.tif
- __MACOSX/Figure 2 source data/Figure 2 source data-conventional microscopy (AlkDa + RADA)/2. AlkDa/._7.tif
- Figure 2 source data/Figure 2 source data-conventional microscopy (AlkDa + RADA)/2. AlkDa/8.tif
- __MACOSX/Figure 2 source data/Figure 2 source data-conventional microscopy (AlkDa + RADA)/2. AlkDa/._8.tif
- Figure 2 source data/Figure 2 source data-conventional microscopy (AlkDa + RADA)/2. AlkDa/9.tif
- __MACOSX/Figure 2 source data/Figure 2 source data-conventional microscopy (AlkDa + RADA)/2. AlkDa/._9.tif
- __MACOSX/Figure 2 source data/Figure 2 source data-conventional microscopy (AlkDa + RADA)/._2. AlkDa
- Figure 2 source data/Figure 2 source data-conventional microscopy (AlkDa + RADA)/3. RADA/
- Figure 2 source data/Figure 2 source data-conventional microscopy (AlkDa + RADA)/3. RADA/1.tif
- __MACOSX/Figure 2 source data/Figure 2 source data-conventional microscopy (AlkDa + RADA)/3. RADA/
- __MACOSX/Figure 2 source data/Figure 2 source data-conventional microscopy (AlkDa + RADA)/3. RADA/._1.tif
- Figure 2 source data/Figure 2 source data-conventional microscopy (AlkDa + RADA)/3. RADA/2.tif
- __MACOSX/Figure 2 source data/Figure 2 source data-conventional microscopy (AlkDa + RADA)/3. RADA/._2.tif
- Figure 2 source data/Figure 2 source data-conventional microscopy (AlkDa + RADA)/3. RADA/3.tif
- __MACOSX/Figure 2 source data/Figure 2 source data-conventional microscopy (AlkDa + RADA)/3. RADA/._3.tif
- Figure 2 source data/Figure 2 source data-conventional microscopy (AlkDa + RADA)/3. RADA/4.tif
- __MACOSX/Figure 2 source data/Figure 2 source data-conventional microscopy (AlkDa + RADA)/3. RADA/._4.tif
- Figure 2 source data/Figure 2 source data-conventional microscopy (AlkDa + RADA)/3. RADA/5.tif
- __MACOSX/Figure 2 source data/Figure 2 source data-conventional microscopy (AlkDa + RADA)/3. RADA/._5.tif
- Figure 2 source data/Figure 2 source data-conventional microscopy (AlkDa + RADA)/3. RADA/6.tif
- __MACOSX/Figure 2 source data/Figure 2 source data-conventional microscopy (AlkDa + RADA)/3. RADA/._6.tif
- Figure 2 source data/Figure 2 source data-conventional microscopy (AlkDa + RADA)/3. RADA/7.tif
- __MACOSX/Figure 2 source data/Figure 2 source data-conventional microscopy (AlkDa + RADA)/3. RADA/._7.tif
- Figure 2 source data/Figure 2 source data-conventional microscopy (AlkDa + RADA)/3. RADA/8.tif
- __MACOSX/Figure 2 source data/Figure 2 source data-conventional microscopy (AlkDa + RADA)/3. RADA/._8.tif
- Figure 2 source data/Figure 2 source data-conventional microscopy (AlkDa + RADA)/3. RADA/9.tif
- __MACOSX/Figure 2 source data/Figure 2 source data-conventional microscopy (AlkDa + RADA)/3. RADA/._9.tif
- Figure 2 source data/Figure 2 source data-conventional microscopy (AlkDa + RADA)/3. RADA/RADA from AlkDala:RADA re-do.mat
- __MACOSX/Figure 2 source data/Figure 2 source data-conventional microscopy (AlkDa + RADA)/3. RADA/._RADA from AlkDala:RADA re-do.mat
- __MACOSX/Figure 2 source data/Figure 2 source data-conventional microscopy (AlkDa + RADA)/._3. RADA
- __MACOSX/Figure 2 source data/._Figure 2 source data-conventional microscopy (AlkDa + RADA)
- Figure 2 source data/Figure 2 source data-conventional microscopy (alkDD + RADA)/
- Figure 2 source data/Figure 2 source data-conventional microscopy (alkDD + RADA)/.DS_Store
- __MACOSX/Figure 2 source data/Figure 2 source data-conventional microscopy (alkDD + RADA)/
- __MACOSX/Figure 2 source data/Figure 2 source data-conventional microscopy (alkDD + RADA)/._.DS_Store
- Figure 2 source data/Figure 2 source data-conventional microscopy (alkDD + RADA)/1. Phase/
- Figure 2 source data/Figure 2 source data-conventional microscopy (alkDD + RADA)/1. Phase/.DS_Store
- __MACOSX/Figure 2 source data/Figure 2 source data-conventional microscopy (alkDD + RADA)/1. Phase/
- __MACOSX/Figure 2 source data/Figure 2 source data-conventional microscopy (alkDD + RADA)/1. Phase/._.DS_Store
- Figure 2 source data/Figure 2 source data-conventional microscopy (alkDD + RADA)/1. Phase/1.tif
- __MACOSX/Figure 2 source data/Figure 2 source data-conventional microscopy (alkDD + RADA)/1. Phase/._1.tif
- Figure 2 source data/Figure 2 source data-conventional microscopy (alkDD + RADA)/1. Phase/10.tif
- __MACOSX/Figure 2 source data/Figure 2 source data-conventional microscopy (alkDD + RADA)/1. Phase/._10.tif
- Figure 2 source data/Figure 2 source data-conventional microscopy (alkDD + RADA)/1. Phase/2.tif
- __MACOSX/Figure 2 source data/Figure 2 source data-conventional microscopy (alkDD + RADA)/1. Phase/._2.tif
- Figure 2 source data/Figure 2 source data-conventional microscopy (alkDD + RADA)/1. Phase/3.tif
- __MACOSX/Figure 2 source data/Figure 2 source data-conventional microscopy (alkDD + RADA)/1. Phase/._3.tif
- Figure 2 source data/Figure 2 source data-conventional microscopy (alkDD + RADA)/1. Phase/4.tif
- __MACOSX/Figure 2 source data/Figure 2 source data-conventional microscopy (alkDD + RADA)/1. Phase/._4.tif
- Figure 2 source data/Figure 2 source data-conventional microscopy (alkDD + RADA)/1. Phase/5.tif
- __MACOSX/Figure 2 source data/Figure 2 source data-conventional microscopy (alkDD + RADA)/1. Phase/._5.tif
- Figure 2 source data/Figure 2 source data-conventional microscopy (alkDD + RADA)/1. Phase/6.tif
- __MACOSX/Figure 2 source data/Figure 2 source data-conventional microscopy (alkDD + RADA)/1. Phase/._6.tif
- Figure 2 source data/Figure 2 source data-conventional microscopy (alkDD + RADA)/1. Phase/7.tif
- __MACOSX/Figure 2 source data/Figure 2 source data-conventional microscopy (alkDD + RADA)/1. Phase/._7.tif
- Figure 2 source data/Figure 2 source data-conventional microscopy (alkDD + RADA)/1. Phase/8.tif
- __MACOSX/Figure 2 source data/Figure 2 source data-conventional microscopy (alkDD + RADA)/1. Phase/._8.tif
- Figure 2 source data/Figure 2 source data-conventional microscopy (alkDD + RADA)/1. Phase/9.tif
- __MACOSX/Figure 2 source data/Figure 2 source data-conventional microscopy (alkDD + RADA)/1. Phase/._9.tif
- __MACOSX/Figure 2 source data/Figure 2 source data-conventional microscopy (alkDD + RADA)/._1. Phase
- Figure 2 source data/Figure 2 source data-conventional microscopy (alkDD + RADA)/2. AlkDD/
- Figure 2 source data/Figure 2 source data-conventional microscopy (alkDD + RADA)/2. AlkDD/.DS_Store
- __MACOSX/Figure 2 source data/Figure 2 source data-conventional microscopy (alkDD + RADA)/2. AlkDD/
- __MACOSX/Figure 2 source data/Figure 2 source data-conventional microscopy (alkDD + RADA)/2. AlkDD/._.DS_Store
- Figure 2 source data/Figure 2 source data-conventional microscopy (alkDD + RADA)/2. AlkDD/1.tif
- __MACOSX/Figure 2 source data/Figure 2 source data-conventional microscopy (alkDD + RADA)/2. AlkDD/._1.tif
- Figure 2 source data/Figure 2 source data-conventional microscopy (alkDD + RADA)/2. AlkDD/10.tif
- __MACOSX/Figure 2 source data/Figure 2 source data-conventional microscopy (alkDD + RADA)/2. AlkDD/._10.tif
- Figure 2 source data/Figure 2 source data-conventional microscopy (alkDD + RADA)/2. AlkDD/2.tif
- __MACOSX/Figure 2 source data/Figure 2 source data-conventional microscopy (alkDD + RADA)/2. AlkDD/._2.tif
- Figure 2 source data/Figure 2 source data-conventional microscopy (alkDD + RADA)/2. AlkDD/3.tif
- __MACOSX/Figure 2 source data/Figure 2 source data-conventional microscopy (alkDD + RADA)/2. AlkDD/._3.tif
- Figure 2 source data/Figure 2 source data-conventional microscopy (alkDD + RADA)/2. AlkDD/4.tif
- __MACOSX/Figure 2 source data/Figure 2 source data-conventional microscopy (alkDD + RADA)/2. AlkDD/._4.tif
- Figure 2 source data/Figure 2 source data-conventional microscopy (alkDD + RADA)/2. AlkDD/5.tif
- __MACOSX/Figure 2 source data/Figure 2 source data-conventional microscopy (alkDD + RADA)/2. AlkDD/._5.tif
- Figure 2 source data/Figure 2 source data-conventional microscopy (alkDD + RADA)/2. AlkDD/6.tif
- __MACOSX/Figure 2 source data/Figure 2 source data-conventional microscopy (alkDD + RADA)/2. AlkDD/._6.tif
- Figure 2 source data/Figure 2 source data-conventional microscopy (alkDD + RADA)/2. AlkDD/7.tif
- __MACOSX/Figure 2 source data/Figure 2 source data-conventional microscopy (alkDD + RADA)/2. AlkDD/._7.tif
- Figure 2 source data/Figure 2 source data-conventional microscopy (alkDD + RADA)/2. AlkDD/8.tif
- __MACOSX/Figure 2 source data/Figure 2 source data-conventional microscopy (alkDD + RADA)/2. AlkDD/._8.tif
- Figure 2 source data/Figure 2 source data-conventional microscopy (alkDD + RADA)/2. AlkDD/9.tif
- __MACOSX/Figure 2 source data/Figure 2 source data-conventional microscopy (alkDD + RADA)/2. AlkDD/._9.tif
- __MACOSX/Figure 2 source data/Figure 2 source data-conventional microscopy (alkDD + RADA)/._2. AlkDD
- Figure 2 source data/Figure 2 source data-conventional microscopy (alkDD + RADA)/3. RADA/
- Figure 2 source data/Figure 2 source data-conventional microscopy (alkDD + RADA)/3. RADA/.DS_Store
- __MACOSX/Figure 2 source data/Figure 2 source data-conventional microscopy (alkDD + RADA)/3. RADA/
- __MACOSX/Figure 2 source data/Figure 2 source data-conventional microscopy (alkDD + RADA)/3. RADA/._.DS_Store
- Figure 2 source data/Figure 2 source data-conventional microscopy (alkDD + RADA)/3. RADA/1.tif
- __MACOSX/Figure 2 source data/Figure 2 source data-conventional microscopy (alkDD + RADA)/3. RADA/._1.tif
- Figure 2 source data/Figure 2 source data-conventional microscopy (alkDD + RADA)/3. RADA/10.tif
- __MACOSX/Figure 2 source data/Figure 2 source data-conventional microscopy (alkDD + RADA)/3. RADA/._10.tif
- Figure 2 source data/Figure 2 source data-conventional microscopy (alkDD + RADA)/3. RADA/2.tif
- __MACOSX/Figure 2 source data/Figure 2 source data-conventional microscopy (alkDD + RADA)/3. RADA/._2.tif
- Figure 2 source data/Figure 2 source data-conventional microscopy (alkDD + RADA)/3. RADA/3.tif
- __MACOSX/Figure 2 source data/Figure 2 source data-conventional microscopy (alkDD + RADA)/3. RADA/._3.tif
- Figure 2 source data/Figure 2 source data-conventional microscopy (alkDD + RADA)/3. RADA/4.tif
- __MACOSX/Figure 2 source data/Figure 2 source data-conventional microscopy (alkDD + RADA)/3. RADA/._4.tif
- Figure 2 source data/Figure 2 source data-conventional microscopy (alkDD + RADA)/3. RADA/5.tif
- __MACOSX/Figure 2 source data/Figure 2 source data-conventional microscopy (alkDD + RADA)/3. RADA/._5.tif
- Figure 2 source data/Figure 2 source data-conventional microscopy (alkDD + RADA)/3. RADA/6.tif
- __MACOSX/Figure 2 source data/Figure 2 source data-conventional microscopy (alkDD + RADA)/3. RADA/._6.tif
- Figure 2 source data/Figure 2 source data-conventional microscopy (alkDD + RADA)/3. RADA/7.tif
- __MACOSX/Figure 2 source data/Figure 2 source data-conventional microscopy (alkDD + RADA)/3. RADA/._7.tif
- Figure 2 source data/Figure 2 source data-conventional microscopy (alkDD + RADA)/3. RADA/8.tif
- __MACOSX/Figure 2 source data/Figure 2 source data-conventional microscopy (alkDD + RADA)/3. RADA/._8.tif
- Figure 2 source data/Figure 2 source data-conventional microscopy (alkDD + RADA)/3. RADA/9.tif
- __MACOSX/Figure 2 source data/Figure 2 source data-conventional microscopy (alkDD + RADA)/3. RADA/._9.tif
- __MACOSX/Figure 2 source data/Figure 2 source data-conventional microscopy (alkDD + RADA)/._3. RADA
- __MACOSX/Figure 2 source data/._Figure 2 source data-conventional microscopy (alkDD + RADA)
- Figure 2 source data/Figure 2 source data-conventional microscopy (Mtb + HADA)/
- Figure 2 source data/Figure 2 source data-conventional microscopy (Mtb + HADA)/.DS_Store
- __MACOSX/Figure 2 source data/Figure 2 source data-conventional microscopy (Mtb + HADA)/
- __MACOSX/Figure 2 source data/Figure 2 source data-conventional microscopy (Mtb + HADA)/._.DS_Store
- Figure 2 source data/Figure 2 source data-conventional microscopy (Mtb + HADA)/1. Phase/
- Figure 2 source data/Figure 2 source data-conventional microscopy (Mtb + HADA)/1. Phase/1.tif
- __MACOSX/Figure 2 source data/Figure 2 source data-conventional microscopy (Mtb + HADA)/1. Phase/
- __MACOSX/Figure 2 source data/Figure 2 source data-conventional microscopy (Mtb + HADA)/1. Phase/._1.tif
- Figure 2 source data/Figure 2 source data-conventional microscopy (Mtb + HADA)/1. Phase/10.tif
- __MACOSX/Figure 2 source data/Figure 2 source data-conventional microscopy (Mtb + HADA)/1. Phase/._10.tif
- Figure 2 source data/Figure 2 source data-conventional microscopy (Mtb + HADA)/1. Phase/11.tif
- __MACOSX/Figure 2 source data/Figure 2 source data-conventional microscopy (Mtb + HADA)/1. Phase/._11.tif
- Figure 2 source data/Figure 2 source data-conventional microscopy (Mtb + HADA)/1. Phase/12.tif
- __MACOSX/Figure 2 source data/Figure 2 source data-conventional microscopy (Mtb + HADA)/1. Phase/._12.tif
- Figure 2 source data/Figure 2 source data-conventional microscopy (Mtb + HADA)/1. Phase/13.tif
- __MACOSX/Figure 2 source data/Figure 2 source data-conventional microscopy (Mtb + HADA)/1. Phase/._13.tif
- Figure 2 source data/Figure 2 source data-conventional microscopy (Mtb + HADA)/1. Phase/14.tif
- __MACOSX/Figure 2 source data/Figure 2 source data-conventional microscopy (Mtb + HADA)/1. Phase/._14.tif
- Figure 2 source data/Figure 2 source data-conventional microscopy (Mtb + HADA)/1. Phase/15.tif
- __MACOSX/Figure 2 source data/Figure 2 source data-conventional microscopy (Mtb + HADA)/1. Phase/._15.tif
- Figure 2 source data/Figure 2 source data-conventional microscopy (Mtb + HADA)/1. Phase/16.tif
- __MACOSX/Figure 2 source data/Figure 2 source data-conventional microscopy (Mtb + HADA)/1. Phase/._16.tif
- Figure 2 source data/Figure 2 source data-conventional microscopy (Mtb + HADA)/1. Phase/17.tif
- __MACOSX/Figure 2 source data/Figure 2 source data-conventional microscopy (Mtb + HADA)/1. Phase/._17.tif
- Figure 2 source data/Figure 2 source data-conventional microscopy (Mtb + HADA)/1. Phase/18.tif
- __MACOSX/Figure 2 source data/Figure 2 source data-conventional microscopy (Mtb + HADA)/1. Phase/._18.tif
- Figure 2 source data/Figure 2 source data-conventional microscopy (Mtb + HADA)/1. Phase/2.tif
- __MACOSX/Figure 2 source data/Figure 2 source data-conventional microscopy (Mtb + HADA)/1. Phase/._2.tif
- Figure 2 source data/Figure 2 source data-conventional microscopy (Mtb + HADA)/1. Phase/3.tif
- __MACOSX/Figure 2 source data/Figure 2 source data-conventional microscopy (Mtb + HADA)/1. Phase/._3.tif
- Figure 2 source data/Figure 2 source data-conventional microscopy (Mtb + HADA)/1. Phase/4.tif
- __MACOSX/Figure 2 source data/Figure 2 source data-conventional microscopy (Mtb + HADA)/1. Phase/._4.tif
- Figure 2 source data/Figure 2 source data-conventional microscopy (Mtb + HADA)/1. Phase/5.tif
- __MACOSX/Figure 2 source data/Figure 2 source data-conventional microscopy (Mtb + HADA)/1. Phase/._5.tif
- Figure 2 source data/Figure 2 source data-conventional microscopy (Mtb + HADA)/1. Phase/6.tif
- __MACOSX/Figure 2 source data/Figure 2 source data-conventional microscopy (Mtb + HADA)/1. Phase/._6.tif
- Figure 2 source data/Figure 2 source data-conventional microscopy (Mtb + HADA)/1. Phase/7.tif
- __MACOSX/Figure 2 source data/Figure 2 source data-conventional microscopy (Mtb + HADA)/1. Phase/._7.tif
- Figure 2 source data/Figure 2 source data-conventional microscopy (Mtb + HADA)/1. Phase/8.tif
- __MACOSX/Figure 2 source data/Figure 2 source data-conventional microscopy (Mtb + HADA)/1. Phase/._8.tif
- Figure 2 source data/Figure 2 source data-conventional microscopy (Mtb + HADA)/1. Phase/9.tif
- __MACOSX/Figure 2 source data/Figure 2 source data-conventional microscopy (Mtb + HADA)/1. Phase/._9.tif
- Figure 2 source data/Figure 2 source data-conventional microscopy (Mtb + HADA)/1. Phase/PC 1.jpg
- __MACOSX/Figure 2 source data/Figure 2 source data-conventional microscopy (Mtb + HADA)/1. Phase/._PC 1.jpg
- Figure 2 source data/Figure 2 source data-conventional microscopy (Mtb + HADA)/1. Phase/PC 1.tif
- __MACOSX/Figure 2 source data/Figure 2 source data-conventional microscopy (Mtb + HADA)/1. Phase/._PC 1.tif
- Figure 2 source data/Figure 2 source data-conventional microscopy (Mtb + HADA)/1. Phase/PC 10.tif
- __MACOSX/Figure 2 source data/Figure 2 source data-conventional microscopy (Mtb + HADA)/1. Phase/._PC 10.tif
- Figure 2 source data/Figure 2 source data-conventional microscopy (Mtb + HADA)/1. Phase/PC 11.tif
- __MACOSX/Figure 2 source data/Figure 2 source data-conventional microscopy (Mtb + HADA)/1. Phase/._PC 11.tif
- Figure 2 source data/Figure 2 source data-conventional microscopy (Mtb + HADA)/1. Phase/PC 12.tif
- __MACOSX/Figure 2 source data/Figure 2 source data-conventional microscopy (Mtb + HADA)/1. Phase/._PC 12.tif
- Figure 2 source data/Figure 2 source data-conventional microscopy (Mtb + HADA)/1. Phase/PC 13.tif
- __MACOSX/Figure 2 source data/Figure 2 source data-conventional microscopy (Mtb + HADA)/1. Phase/._PC 13.tif
- Figure 2 source data/Figure 2 source data-conventional microscopy (Mtb + HADA)/1. Phase/PC 14.tif
- __MACOSX/Figure 2 source data/Figure 2 source data-conventional microscopy (Mtb + HADA)/1. Phase/._PC 14.tif
- Figure 2 source data/Figure 2 source data-conventional microscopy (Mtb + HADA)/1. Phase/PC 15.tif
- __MACOSX/Figure 2 source data/Figure 2 source data-conventional microscopy (Mtb + HADA)/1. Phase/._PC 15.tif
- Figure 2 source data/Figure 2 source data-conventional microscopy (Mtb + HADA)/1. Phase/PC 2.jpg
- __MACOSX/Figure 2 source data/Figure 2 source data-conventional microscopy (Mtb + HADA)/1. Phase/._PC 2.jpg
- Figure 2 source data/Figure 2 source data-conventional microscopy (Mtb + HADA)/1. Phase/PC 2.tif
- __MACOSX/Figure 2 source data/Figure 2 source data-conventional microscopy (Mtb + HADA)/1. Phase/._PC 2.tif
- Figure 2 source data/Figure 2 source data-conventional microscopy (Mtb + HADA)/1. Phase/PC 3.tif
- __MACOSX/Figure 2 source data/Figure 2 source data-conventional microscopy (Mtb + HADA)/1. Phase/._PC 3.tif
- Figure 2 source data/Figure 2 source data-conventional microscopy (Mtb + HADA)/1. Phase/PC 4.tif
- __MACOSX/Figure 2 source data/Figure 2 source data-conventional microscopy (Mtb + HADA)/1. Phase/._PC 4.tif
- Figure 2 source data/Figure 2 source data-conventional microscopy (Mtb + HADA)/1. Phase/PC 5.tif
- __MACOSX/Figure 2 source data/Figure 2 source data-conventional microscopy (Mtb + HADA)/1. Phase/._PC 5.tif
- Figure 2 source data/Figure 2 source data-conventional microscopy (Mtb + HADA)/1. Phase/PC 6.tif
- __MACOSX/Figure 2 source data/Figure 2 source data-conventional microscopy (Mtb + HADA)/1. Phase/._PC 6.tif
- Figure 2 source data/Figure 2 source data-conventional microscopy (Mtb + HADA)/1. Phase/PC 7.tif
- __MACOSX/Figure 2 source data/Figure 2 source data-conventional microscopy (Mtb + HADA)/1. Phase/._PC 7.tif
- Figure 2 source data/Figure 2 source data-conventional microscopy (Mtb + HADA)/1. Phase/PC 8.tif
- __MACOSX/Figure 2 source data/Figure 2 source data-conventional microscopy (Mtb + HADA)/1. Phase/._PC 8.tif
- Figure 2 source data/Figure 2 source data-conventional microscopy (Mtb + HADA)/1. Phase/PC 9.tif
- __MACOSX/Figure 2 source data/Figure 2 source data-conventional microscopy (Mtb + HADA)/1. Phase/._PC 9.tif
- __MACOSX/Figure 2 source data/Figure 2 source data-conventional microscopy (Mtb + HADA)/._1. Phase
- Figure 2 source data/Figure 2 source data-conventional microscopy (Mtb + HADA)/2. HADA/
- Figure 2 source data/Figure 2 source data-conventional microscopy (Mtb + HADA)/2. HADA/.DS_Store
- __MACOSX/Figure 2 source data/Figure 2 source data-conventional microscopy (Mtb + HADA)/2. HADA/
- __MACOSX/Figure 2 source data/Figure 2 source data-conventional microscopy (Mtb + HADA)/2. HADA/._.DS_Store
- Figure 2 source data/Figure 2 source data-conventional microscopy (Mtb + HADA)/2. HADA/1.tif
- __MACOSX/Figure 2 source data/Figure 2 source data-conventional microscopy (Mtb + HADA)/2. HADA/._1.tif
- Figure 2 source data/Figure 2 source data-conventional microscopy (Mtb + HADA)/2. HADA/10.tif
- __MACOSX/Figure 2 source data/Figure 2 source data-conventional microscopy (Mtb + HADA)/2. HADA/._10.tif
- Figure 2 source data/Figure 2 source data-conventional microscopy (Mtb + HADA)/2. HADA/11.tif
- __MACOSX/Figure 2 source data/Figure 2 source data-conventional microscopy (Mtb + HADA)/2. HADA/._11.tif
- Figure 2 source data/Figure 2 source data-conventional microscopy (Mtb + HADA)/2. HADA/12.tif
- __MACOSX/Figure 2 source data/Figure 2 source data-conventional microscopy (Mtb + HADA)/2. HADA/._12.tif
- Figure 2 source data/Figure 2 source data-conventional microscopy (Mtb + HADA)/2. HADA/13.tif
- __MACOSX/Figure 2 source data/Figure 2 source data-conventional microscopy (Mtb + HADA)/2. HADA/._13.tif
- Figure 2 source data/Figure 2 source data-conventional microscopy (Mtb + HADA)/2. HADA/14.tif
- __MACOSX/Figure 2 source data/Figure 2 source data-conventional microscopy (Mtb + HADA)/2. HADA/._14.tif
- Figure 2 source data/Figure 2 source data-conventional microscopy (Mtb + HADA)/2. HADA/15.tif
- __MACOSX/Figure 2 source data/Figure 2 source data-conventional microscopy (Mtb + HADA)/2. HADA/._15.tif
- Figure 2 source data/Figure 2 source data-conventional microscopy (Mtb + HADA)/2. HADA/16.tif
- __MACOSX/Figure 2 source data/Figure 2 source data-conventional microscopy (Mtb + HADA)/2. HADA/._16.tif
- Figure 2 source data/Figure 2 source data-conventional microscopy (Mtb + HADA)/2. HADA/17.tif
- __MACOSX/Figure 2 source data/Figure 2 source data-conventional microscopy (Mtb + HADA)/2. HADA/._17.tif
- Figure 2 source data/Figure 2 source data-conventional microscopy (Mtb + HADA)/2. HADA/18.tif
- __MACOSX/Figure 2 source data/Figure 2 source data-conventional microscopy (Mtb + HADA)/2. HADA/._18.tif
- Figure 2 source data/Figure 2 source data-conventional microscopy (Mtb + HADA)/2. HADA/2.tif
- __MACOSX/Figure 2 source data/Figure 2 source data-conventional microscopy (Mtb + HADA)/2. HADA/._2.tif
- Figure 2 source data/Figure 2 source data-conventional microscopy (Mtb + HADA)/2. HADA/3.tif
- __MACOSX/Figure 2 source data/Figure 2 source data-conventional microscopy (Mtb + HADA)/2. HADA/._3.tif
- Figure 2 source data/Figure 2 source data-conventional microscopy (Mtb + HADA)/2. HADA/4.tif
- __MACOSX/Figure 2 source data/Figure 2 source data-conventional microscopy (Mtb + HADA)/2. HADA/._4.tif
- Figure 2 source data/Figure 2 source data-conventional microscopy (Mtb + HADA)/2. HADA/5.tif
- __MACOSX/Figure 2 source data/Figure 2 source data-conventional microscopy (Mtb + HADA)/2. HADA/._5.tif
- Figure 2 source data/Figure 2 source data-conventional microscopy (Mtb + HADA)/2. HADA/6.tif
- __MACOSX/Figure 2 source data/Figure 2 source data-conventional microscopy (Mtb + HADA)/2. HADA/._6.tif
- Figure 2 source data/Figure 2 source data-conventional microscopy (Mtb + HADA)/2. HADA/7.tif
- __MACOSX/Figure 2 source data/Figure 2 source data-conventional microscopy (Mtb + HADA)/2. HADA/._7.tif
- Figure 2 source data/Figure 2 source data-conventional microscopy (Mtb + HADA)/2. HADA/8.tif
- __MACOSX/Figure 2 source data/Figure 2 source data-conventional microscopy (Mtb + HADA)/2. HADA/._8.tif
- Figure 2 source data/Figure 2 source data-conventional microscopy (Mtb + HADA)/2. HADA/9.tif
- __MACOSX/Figure 2 source data/Figure 2 source data-conventional microscopy (Mtb + HADA)/2. HADA/._9.tif
- Figure 2 source data/Figure 2 source data-conventional microscopy (Mtb + HADA)/2. HADA/CFP 1.jpg
- __MACOSX/Figure 2 source data/Figure 2 source data-conventional microscopy (Mtb + HADA)/2. HADA/._CFP 1.jpg
- Figure 2 source data/Figure 2 source data-conventional microscopy (Mtb + HADA)/2. HADA/CFP 1.tif
- __MACOSX/Figure 2 source data/Figure 2 source data-conventional microscopy (Mtb + HADA)/2. HADA/._CFP 1.tif
- Figure 2 source data/Figure 2 source data-conventional microscopy (Mtb + HADA)/2. HADA/CFP 10.tif
- __MACOSX/Figure 2 source data/Figure 2 source data-conventional microscopy (Mtb + HADA)/2. HADA/._CFP 10.tif
- Figure 2 source data/Figure 2 source data-conventional microscopy (Mtb + HADA)/2. HADA/CFP 11.tif
- __MACOSX/Figure 2 source data/Figure 2 source data-conventional microscopy (Mtb + HADA)/2. HADA/._CFP 11.tif
- Figure 2 source data/Figure 2 source data-conventional microscopy (Mtb + HADA)/2. HADA/CFP 12.tif
- __MACOSX/Figure 2 source data/Figure 2 source data-conventional microscopy (Mtb + HADA)/2. HADA/._CFP 12.tif
- Figure 2 source data/Figure 2 source data-conventional microscopy (Mtb + HADA)/2. HADA/CFP 13.tif
- __MACOSX/Figure 2 source data/Figure 2 source data-conventional microscopy (Mtb + HADA)/2. HADA/._CFP 13.tif
- Figure 2 source data/Figure 2 source data-conventional microscopy (Mtb + HADA)/2. HADA/CFP 14.tif
- __MACOSX/Figure 2 source data/Figure 2 source data-conventional microscopy (Mtb + HADA)/2. HADA/._CFP 14.tif
- Figure 2 source data/Figure 2 source data-conventional microscopy (Mtb + HADA)/2. HADA/CFP 15.tif
- __MACOSX/Figure 2 source data/Figure 2 source data-conventional microscopy (Mtb + HADA)/2. HADA/._CFP 15.tif
- Figure 2 source data/Figure 2 source data-conventional microscopy (Mtb + HADA)/2. HADA/CFP 2.jpg
- __MACOSX/Figure 2 source data/Figure 2 source data-conventional microscopy (Mtb + HADA)/2. HADA/._CFP 2.jpg
- Figure 2 source data/Figure 2 source data-conventional microscopy (Mtb + HADA)/2. HADA/CFP 2.tif
- __MACOSX/Figure 2 source data/Figure 2 source data-conventional microscopy (Mtb + HADA)/2. HADA/._CFP 2.tif
- Figure 2 source data/Figure 2 source data-conventional microscopy (Mtb + HADA)/2. HADA/CFP 3.tif
- __MACOSX/Figure 2 source data/Figure 2 source data-conventional microscopy (Mtb + HADA)/2. HADA/._CFP 3.tif
- Figure 2 source data/Figure 2 source data-conventional microscopy (Mtb + HADA)/2. HADA/CFP 4.tif
- __MACOSX/Figure 2 source data/Figure 2 source data-conventional microscopy (Mtb + HADA)/2. HADA/._CFP 4.tif
- Figure 2 source data/Figure 2 source data-conventional microscopy (Mtb + HADA)/2. HADA/CFP 5.tif
- __MACOSX/Figure 2 source data/Figure 2 source data-conventional microscopy (Mtb + HADA)/2. HADA/._CFP 5.tif
- Figure 2 source data/Figure 2 source data-conventional microscopy (Mtb + HADA)/2. HADA/CFP 6.tif
- __MACOSX/Figure 2 source data/Figure 2 source data-conventional microscopy (Mtb + HADA)/2. HADA/._CFP 6.tif
[truncated: 224 more entries]
