# Supplementary material for: Peptidoglycan precursor synthesis along the sidewall of pole-growing mycobacteria
Source: eLife. 2018 Sep 10;7:e37243. doi: 10.7554/eLife.37243 (PMC6191288; doi:10.7554/eLife.37243)
Supplement: Figure 2—figure supplement 1—source data 1. [file elife-37243-fig2-figsupp1-data1.zip]

Archive with 20 entries (17 files):
- Figure 2--figure supplement 1/
- Figure 2--figure supplement 1/fluorescence azDADA BTTP CuAAC.tif
- __MACOSX/
- __MACOSX/Figure 2--figure supplement 1/
- __MACOSX/Figure 2--figure supplement 1/._fluorescence azDADA BTTP CuAAC.tif
- Figure 2--figure supplement 1/fluorescence azDADA SPAAC.tif
- __MACOSX/Figure 2--figure supplement 1/._fluorescence azDADA SPAAC.tif
- Figure 2--figure supplement 1/fluorescence BTTP CuAAC.tif
- __MACOSX/Figure 2--figure supplement 1/._fluorescence BTTP CuAAC.tif
- Figure 2--figure supplement 1/fluorescence SPAAC.tif
- __MACOSX/Figure 2--figure supplement 1/._fluorescence SPAAC.tif
- Figure 2--figure supplement 1/phase azDADA BTTP CuAAC.tif
- __MACOSX/Figure 2--figure supplement 1/._phase azDADA BTTP CuAAC.tif
- Figure 2--figure supplement 1/phase azDADA SPAAC.tif
- __MACOSX/Figure 2--figure supplement 1/._phase azDADA SPAAC.tif
- Figure 2--figure supplement 1/phase BTTP CuAAC.tif
- __MACOSX/Figure 2--figure supplement 1/._phase BTTP CuAAC.tif
- Figure 2--figure supplement 1/phase SPAAC.tif
- __MACOSX/Figure 2--figure supplement 1/._phase SPAAC.tif
- __MACOSX/._Figure 2--figure supplement 1
