# Supplementary material for: Peptidoglycan precursor synthesis along the sidewall of pole-growing mycobacteria
Source: eLife. 2018 Sep 10;7:e37243. doi: 10.7554/eLife.37243 (PMC6191288; doi:10.7554/eLife.37243)
Supplement: Figure 2—figure supplement 2—source data 1. [file elife-37243-fig2-figsupp2-data1.zip]

Archive with 117 entries (104 files):
- Figure 2--figure supplement 2/
- Figure 2--figure supplement 2/.DS_Store
- __MACOSX/
- __MACOSX/Figure 2--figure supplement 2/
- __MACOSX/Figure 2--figure supplement 2/._.DS_Store
- Figure 2--figure supplement 2/Figure 2--figure supplement 2A.pdf
- __MACOSX/Figure 2--figure supplement 2/._Figure 2--figure supplement 2A.pdf
- Figure 2--figure supplement 2/Figure 2--figure supplement 2B.pdf
- __MACOSX/Figure 2--figure supplement 2/._Figure 2--figure supplement 2B.pdf
- Figure 2--figure supplement 2/Figure 2--figure supplement 2C/
- Figure 2--figure supplement 2/Figure 2--figure supplement 2C/.DS_Store
- __MACOSX/Figure 2--figure supplement 2/Figure 2--figure supplement 2C/
- __MACOSX/Figure 2--figure supplement 2/Figure 2--figure supplement 2C/._.DS_Store
- Figure 2--figure supplement 2/Figure 2--figure supplement 2C/alkDADA/
- Figure 2--figure supplement 2/Figure 2--figure supplement 2C/alkDADA/.DS_Store
- __MACOSX/Figure 2--figure supplement 2/Figure 2--figure supplement 2C/alkDADA/
- __MACOSX/Figure 2--figure supplement 2/Figure 2--figure supplement 2C/alkDADA/._.DS_Store
- Figure 2--figure supplement 2/Figure 2--figure supplement 2C/alkDADA/CFP 4 sec 10.jpg
- __MACOSX/Figure 2--figure supplement 2/Figure 2--figure supplement 2C/alkDADA/._CFP 4 sec 10.jpg
- Figure 2--figure supplement 2/Figure 2--figure supplement 2C/alkDADA/CFP 4 sec 11.jpg
- __MACOSX/Figure 2--figure supplement 2/Figure 2--figure supplement 2C/alkDADA/._CFP 4 sec 11.jpg
- Figure 2--figure supplement 2/Figure 2--figure supplement 2C/alkDADA/CFP 4 sec 7.jpg
- __MACOSX/Figure 2--figure supplement 2/Figure 2--figure supplement 2C/alkDADA/._CFP 4 sec 7.jpg
- Figure 2--figure supplement 2/Figure 2--figure supplement 2C/alkDADA/CFP 4 sec 9.jpg
- __MACOSX/Figure 2--figure supplement 2/Figure 2--figure supplement 2C/alkDADA/._CFP 4 sec 9.jpg
- Figure 2--figure supplement 2/Figure 2--figure supplement 2C/alkDADA/GFP 2 sec 10.jpg
- __MACOSX/Figure 2--figure supplement 2/Figure 2--figure supplement 2C/alkDADA/._GFP 2 sec 10.jpg
- Figure 2--figure supplement 2/Figure 2--figure supplement 2C/alkDADA/GFP 2 sec 11.jpg
- __MACOSX/Figure 2--figure supplement 2/Figure 2--figure supplement 2C/alkDADA/._GFP 2 sec 11.jpg
- Figure 2--figure supplement 2/Figure 2--figure supplement 2C/alkDADA/GFP 2 sec 7.jpg
- __MACOSX/Figure 2--figure supplement 2/Figure 2--figure supplement 2C/alkDADA/._GFP 2 sec 7.jpg
- Figure 2--figure supplement 2/Figure 2--figure supplement 2C/alkDADA/GFP 2 sec 9.jpg
- __MACOSX/Figure 2--figure supplement 2/Figure 2--figure supplement 2C/alkDADA/._GFP 2 sec 9.jpg
- Figure 2--figure supplement 2/Figure 2--figure supplement 2C/alkDADA/PC 10.jpg
- __MACOSX/Figure 2--figure supplement 2/Figure 2--figure supplement 2C/alkDADA/._PC 10.jpg
- Figure 2--figure supplement 2/Figure 2--figure supplement 2C/alkDADA/PC 11.jpg
- __MACOSX/Figure 2--figure supplement 2/Figure 2--figure supplement 2C/alkDADA/._PC 11.jpg
- Figure 2--figure supplement 2/Figure 2--figure supplement 2C/alkDADA/PC 7.jpg
- __MACOSX/Figure 2--figure supplement 2/Figure 2--figure supplement 2C/alkDADA/._PC 7.jpg
- Figure 2--figure supplement 2/Figure 2--figure supplement 2C/alkDADA/PC 9.jpg
- __MACOSX/Figure 2--figure supplement 2/Figure 2--figure supplement 2C/alkDADA/._PC 9.jpg
- __MACOSX/Figure 2--figure supplement 2/Figure 2--figure supplement 2C/._alkDADA
- Figure 2--figure supplement 2/Figure 2--figure supplement 2C/HADA/
- Figure 2--figure supplement 2/Figure 2--figure supplement 2C/HADA/CFP 1 2 sec.jpg
- __MACOSX/Figure 2--figure supplement 2/Figure 2--figure supplement 2C/HADA/
- __MACOSX/Figure 2--figure supplement 2/Figure 2--figure supplement 2C/HADA/._CFP 1 2 sec.jpg
- Figure 2--figure supplement 2/Figure 2--figure supplement 2C/HADA/CFP 1 500 ms.jpg
- __MACOSX/Figure 2--figure supplement 2/Figure 2--figure supplement 2C/HADA/._CFP 1 500 ms.jpg
- Figure 2--figure supplement 2/Figure 2--figure supplement 2C/HADA/CFP 2 500 ms.jpg
- __MACOSX/Figure 2--figure supplement 2/Figure 2--figure supplement 2C/HADA/._CFP 2 500 ms.jpg
- Figure 2--figure supplement 2/Figure 2--figure supplement 2C/HADA/CFP 2 s sec.jpg
- __MACOSX/Figure 2--figure supplement 2/Figure 2--figure supplement 2C/HADA/._CFP 2 s sec.jpg
- Figure 2--figure supplement 2/Figure 2--figure supplement 2C/HADA/GFP 1.jpg
- __MACOSX/Figure 2--figure supplement 2/Figure 2--figure supplement 2C/HADA/._GFP 1.jpg
- Figure 2--figure supplement 2/Figure 2--figure supplement 2C/HADA/GFP 2.jpg
- __MACOSX/Figure 2--figure supplement 2/Figure 2--figure supplement 2C/HADA/._GFP 2.jpg
- Figure 2--figure supplement 2/Figure 2--figure supplement 2C/HADA/PC 1.jpg
- __MACOSX/Figure 2--figure supplement 2/Figure 2--figure supplement 2C/HADA/._PC 1.jpg
- Figure 2--figure supplement 2/Figure 2--figure supplement 2C/HADA/PC 2.jpg
- __MACOSX/Figure 2--figure supplement 2/Figure 2--figure supplement 2C/HADA/._PC 2.jpg
- __MACOSX/Figure 2--figure supplement 2/Figure 2--figure supplement 2C/._HADA
- Figure 2--figure supplement 2/Figure 2--figure supplement 2C/no probe control for CuAAC/
- Figure 2--figure supplement 2/Figure 2--figure supplement 2C/no probe control for CuAAC/CFP 1 4 sec.jpg
- __MACOSX/Figure 2--figure supplement 2/Figure 2--figure supplement 2C/no probe control for CuAAC/
- __MACOSX/Figure 2--figure supplement 2/Figure 2--figure supplement 2C/no probe control for CuAAC/._CFP 1 4 sec.jpg
- Figure 2--figure supplement 2/Figure 2--figure supplement 2C/no probe control for CuAAC/CFP 2 4 sec.jpg
- __MACOSX/Figure 2--figure supplement 2/Figure 2--figure supplement 2C/no probe control for CuAAC/._CFP 2 4 sec.jpg
- Figure 2--figure supplement 2/Figure 2--figure supplement 2C/no probe control for CuAAC/CFP 3 4 sec.jpg
- __MACOSX/Figure 2--figure supplement 2/Figure 2--figure supplement 2C/no probe control for CuAAC/._CFP 3 4 sec.jpg
- Figure 2--figure supplement 2/Figure 2--figure supplement 2C/no probe control for CuAAC/CFP 4 4 sec.jpg
- __MACOSX/Figure 2--figure supplement 2/Figure 2--figure supplement 2C/no probe control for CuAAC/._CFP 4 4 sec.jpg
- Figure 2--figure supplement 2/Figure 2--figure supplement 2C/no probe control for CuAAC/GFP 1.jpg
- __MACOSX/Figure 2--figure supplement 2/Figure 2--figure supplement 2C/no probe control for CuAAC/._GFP 1.jpg
- Figure 2--figure supplement 2/Figure 2--figure supplement 2C/no probe control for CuAAC/GFP 2.jpg
- __MACOSX/Figure 2--figure supplement 2/Figure 2--figure supplement 2C/no probe control for CuAAC/._GFP 2.jpg
- Figure 2--figure supplement 2/Figure 2--figure supplement 2C/no probe control for CuAAC/GFP 3.jpg
- __MACOSX/Figure 2--figure supplement 2/Figure 2--figure supplement 2C/no probe control for CuAAC/._GFP 3.jpg
- Figure 2--figure supplement 2/Figure 2--figure supplement 2C/no probe control for CuAAC/GFP 4.jpg
- __MACOSX/Figure 2--figure supplement 2/Figure 2--figure supplement 2C/no probe control for CuAAC/._GFP 4.jpg
- Figure 2--figure supplement 2/Figure 2--figure supplement 2C/no probe control for CuAAC/PC 1 .jpg
- __MACOSX/Figure 2--figure supplement 2/Figure 2--figure supplement 2C/no probe control for CuAAC/._PC 1 .jpg
- Figure 2--figure supplement 2/Figure 2--figure supplement 2C/no probe control for CuAAC/PC 2 2 sec.jpg
- __MACOSX/Figure 2--figure supplement 2/Figure 2--figure supplement 2C/no probe control for CuAAC/._PC 2 2 sec.jpg
- Figure 2--figure supplement 2/Figure 2--figure supplement 2C/no probe control for CuAAC/PC 3.jpg
- __MACOSX/Figure 2--figure supplement 2/Figure 2--figure supplement 2C/no probe control for CuAAC/._PC 3.jpg
- Figure 2--figure supplement 2/Figure 2--figure supplement 2C/no probe control for CuAAC/PC 4.jpg
- __MACOSX/Figure 2--figure supplement 2/Figure 2--figure supplement 2C/no probe control for CuAAC/._PC 4.jpg
- __MACOSX/Figure 2--figure supplement 2/Figure 2--figure supplement 2C/._no probe control for CuAAC
- Figure 2--figure supplement 2/Figure 2--figure supplement 2C/OalkTMM/
- Figure 2--figure supplement 2/Figure 2--figure supplement 2C/OalkTMM/CFP 1 4 sec.jpg
- __MACOSX/Figure 2--figure supplement 2/Figure 2--figure supplement 2C/OalkTMM/
- __MACOSX/Figure 2--figure supplement 2/Figure 2--figure supplement 2C/OalkTMM/._CFP 1 4 sec.jpg
- Figure 2--figure supplement 2/Figure 2--figure supplement 2C/OalkTMM/CFP 10 4 sec.jpg
- __MACOSX/Figure 2--figure supplement 2/Figure 2--figure supplement 2C/OalkTMM/._CFP 10 4 sec.jpg
- Figure 2--figure supplement 2/Figure 2--figure supplement 2C/OalkTMM/CFP 2 4 sec.jpg
- __MACOSX/Figure 2--figure supplement 2/Figure 2--figure supplement 2C/OalkTMM/._CFP 2 4 sec.jpg
- Figure 2--figure supplement 2/Figure 2--figure supplement 2C/OalkTMM/CFP 6 4 sec.jpg
- __MACOSX/Figure 2--figure supplement 2/Figure 2--figure supplement 2C/OalkTMM/._CFP 6 4 sec.jpg
- Figure 2--figure supplement 2/Figure 2--figure supplement 2C/OalkTMM/GFP 1.jpg
- __MACOSX/Figure 2--figure supplement 2/Figure 2--figure supplement 2C/OalkTMM/._GFP 1.jpg
- Figure 2--figure supplement 2/Figure 2--figure supplement 2C/OalkTMM/GFP 10.jpg
- __MACOSX/Figure 2--figure supplement 2/Figure 2--figure supplement 2C/OalkTMM/._GFP 10.jpg
- Figure 2--figure supplement 2/Figure 2--figure supplement 2C/OalkTMM/GFP 2.jpg
- __MACOSX/Figure 2--figure supplement 2/Figure 2--figure supplement 2C/OalkTMM/._GFP 2.jpg
- Figure 2--figure supplement 2/Figure 2--figure supplement 2C/OalkTMM/GFP 6.jpg
- __MACOSX/Figure 2--figure supplement 2/Figure 2--figure supplement 2C/OalkTMM/._GFP 6.jpg
- Figure 2--figure supplement 2/Figure 2--figure supplement 2C/OalkTMM/PC 1.jpg
- __MACOSX/Figure 2--figure supplement 2/Figure 2--figure supplement 2C/OalkTMM/._PC 1.jpg
- Figure 2--figure supplement 2/Figure 2--figure supplement 2C/OalkTMM/PC 10.jpg
- __MACOSX/Figure 2--figure supplement 2/Figure 2--figure supplement 2C/OalkTMM/._PC 10.jpg
- Figure 2--figure supplement 2/Figure 2--figure supplement 2C/OalkTMM/PC 2.jpg
- __MACOSX/Figure 2--figure supplement 2/Figure 2--figure supplement 2C/OalkTMM/._PC 2.jpg
- Figure 2--figure supplement 2/Figure 2--figure supplement 2C/OalkTMM/PC 6.jpg
- __MACOSX/Figure 2--figure supplement 2/Figure 2--figure supplement 2C/OalkTMM/._PC 6.jpg
- __MACOSX/Figure 2--figure supplement 2/Figure 2--figure supplement 2C/._OalkTMM
- __MACOSX/Figure 2--figure supplement 2/._Figure 2--figure supplement 2C
- __MACOSX/._Figure 2--figure supplement 2
