# Supplementary material for: Peptidoglycan precursor synthesis along the sidewall of pole-growing mycobacteria
Source: eLife. 2018 Sep 10;7:e37243. doi: 10.7554/eLife.37243 (PMC6191288; doi:10.7554/eLife.37243)
Supplement: Figure 3—source data 1. [file elife-37243-fig3-data1.zip]

Archive with 13 entries (10 files):
- Figure 3/
- Figure 3/Figure 3B.xlsx
- __MACOSX/
- __MACOSX/Figure 3/
- __MACOSX/Figure 3/._Figure 3B.xlsx
- Figure 3/Figure 3C.xlsx
- __MACOSX/Figure 3/._Figure 3C.xlsx
- Figure 3/Figure 3D.xlsx
- __MACOSX/Figure 3/._Figure 3D.xlsx
- Figure 3/Figure 3E.xlsx
- __MACOSX/Figure 3/._Figure 3E.xlsx
- Figure 3/Figure 3F.xlsx
- __MACOSX/Figure 3/._Figure 3F.xlsx
