# Supplementary material for: Peptidoglycan precursor synthesis along the sidewall of pole-growing mycobacteria
Source: eLife. 2018 Sep 10;7:e37243. doi: 10.7554/eLife.37243 (PMC6191288; doi:10.7554/eLife.37243)
Supplement: Figure 3—source data 1. [file elife-37243-fig3-data1.zip › Figure 3/Figure 3B.xlsx]

## Sheet: 06-28-17
Well Name		HADA				NADA				RADA				alkDAal				alkDADA				O-alkTMM
A1	Amp	5899	6254	357.526	132.913	327	333.333	26.0832	115.473	194	193	3.60555	102.66	732	734.667	14.1892	102.132	174	168	9.53939	102.648	1266	1255.33	60.7069	98.8451
A2		6249				362				196				750				157				1310
A3		6614				311				189				722				173				1190
B1	Imi	2496	2719.33	193.415	57.7926	72	75	3	25.9815	40	41	1	21.8085	349	329	19.0788	45.7368	146	140	6	85.5397	1310	1343.33	61.2318	105.774
B2		2830				75				42				327				140				1414
B3		2832				78				41				311				134				1306
C1	DCS	2850	3014.33	152.756	64.0621	157	162.333	6.1101	56.2356	92	91.6667	1.52753	48.7589	546	510.667	39.5137	70.9917	196	183.333	30.0721	112.016	969	955.333	36.4737	75.2231
C2		3041				169				93				518				205				983
C3		3152				161				90				468				149				914
D1	Vanc	3836	3942.67	105.519	83.7914	227	247	17.4356	85.5658	163	167	3.60555	88.8298	649	597	52.5071	82.9935	114	94	18.3303	57.4338	805	850	40.1123	66.9291
D2		3945				259				168				598				90				863
D3		4047				255				170				544				78				882
E1	Rif	4094	4243.33	129.326	90.1814	272	281.667	11.9304	97.5751	173	169.333	3.21455	90.0709	717	690.333	37.8594	95.9685	118	101.667	14.5717	62.1181	879	938.333	67.0025	73.8845
E2		4318				295				167				707				97				925
E3		4318				278				168				647				90				1011
F1	No Drug	4421	4705.33	248.508	100	275	288.667	11.9304	100	187	188	4.58258	100	769	719.333	43.1548	100	194	163.667	30.0056	100	1191	1270	70.3776	100
F2		4881				294				193				698				163				1326
F3		4814				297				184				691				134				1293
		HADA	NADA	RADA	alkDA			AVERAGE	alkDA	HADA	NADA	RADA
	Amp	125.368	113.279	103.191	101.761			amp	102.132	132.913	115.473	102.66
		132.807	125.404	104.255	104.263			imi	45.7368	57.7926	25.9815	21.8085
		140.564	107.737	100.532	100.371			DCS	70.9917	64.0621	56.2356	48.7589
								vanc	82.9935	83.7914	85.5658	88.8298
	Imi	53.0462	24.9423	21.2766	48.5171			rif	95.9685	90.1814	97.575	90.0709
		60.1445	25.9815	22.3404	45.4588
		60.187	27.0208	21.8085	43.2345			STDEV	alkDA	HADA	NADA	RADA
								amp	1.97255	7.59832	9.03575	1.91785
	DCS	60.5696	54.388	48.9362	75.9036			imi	2.65229	4.11055	1.03926	0.531915
		64.6288	58.545	49.4681	72.0111			DCS	5.4931	3.24644	2.11666	0.812513
		66.9878	55.7737	47.8723	65.0602			vanc	7.29942	2.24255	6.04004	1.91785
								rif	5.26312	2.74851	4.13292	1.70987
	Vanc	81.5245	78.6374	86.7021	90.2224
		83.841	89.7229	89.3617	83.1325
		86.0088	88.3372	90.4255	75.6256
	Rif	87.0077	94.2263	92.0213	99.6756
		91.7682	102.194	88.8298	98.2855
		91.7682	96.3048	89.3617	89.9444
	No Drug

## Sheet: 06-21-17
		HADA			NADA			RADA					alkDAla			alkDADA			alkO-TMM
			AVG			AVG			AVG					AVG			AVG			AVG
A1	Amp	5861	6341.67	114.962	325	349.667	92.9141	172	183	87.0048		Amp	873	853.667	82.5596	231	195	79.4837	1565	1482	92.6829
A2		6520			357			185					860			186			1569
A3		6644			367			192					828			168			1312
B1	Imi	2681	2837.67	51.4412	74	75.3333	20.0177	39	40.3333	19.1759		Imi	351	348.333	33.6879	296	259.333	105.707	1522	1591	99.4997
B2		2884			77			41					368			221			1533
B3		2948			75			41					326			261			1718
C1	DCS	2175	2298.33	41.6641	135	145.333	38.6182	120	129.333	61.4897		DCS	544	513	49.6132	293	277	112.908	1129	1110.67	69.4601
C2		2476			147			131					515			279			1030
C3		2244			154			137					480			259			1173
D1	Vanc	5907	5758.33	104.387	345	379	100.709	221	224.667	106.815		Vanc	1117	993	96.0348	311	234.667	95.6522	1740	1728.67	108.109
D2		5629			381			231					1067			233			1689
D3		5739			411			222					795			160			1757
E1	Rif	5068	5169.67	93.7156	317	335	89.0168	186	182	86.5293		Rif	877	792	76.5957	163	141.667	57.7446	1006	1094.33	68.4386
E2		5151			343			175					794			135			1094
E3		5290			345			185					705			127			1183
F1	No drug	5407	5516.33	100	383	376.333	100	214	210.333	100		No drug	971	1034	100	262	245.333	100	1661	1599	100
F2		5509			372			210					1059			249			1578
F3		5633			374			207					1072			225			1558

## Sheet: Sheet3
170628	HADA	NADA	RADA	alkDA	alkDADA	OalkTMM		AVERAGE	HADA	NADA	RADA	alkDA	alkDADA	OalkTMM
Amp	132.913	115.473	102.66	102.132	102.648	98.8451		amp	119.182	108.842	89.1566	118.519	91.2824	94.685
Imi	57.7926	25.9815	21.8085	45.7368	85.5397	105.774		imi	51.0744	20.8214	19.999	50.4724	90.376	94.2118
DCS	64.0621	56.2356	48.7589	70.9917	112.016	75.2231		dcs	45.4518	53.3471	50.1565	65.8908	109.59	68.9232
Vanc	83.7914	85.5658	88.8298	82.9935	57.4338	66.9291		vanc	91.3622	98.7114	96.8184	98.1891	76.8669	83.0813
Rif	90.1814	97.5751	90.0709	95.9685	62.1181	73.8845		rif	102.741	96.9418	87.1267	86.1973	64.0173	76.1721
	85.7481	76.1663	70.4255	79.5644	83.9511	84.1312		no drug	100	100	100	100	100	100
170621	HADA	NADA	RADA	alkDAla	alkDADA	alkO-TMM
Amp	114.962	92.9141	87.0048	82.5596	79.4837	92.6829		STDEV	HADA	NADA	RADA	alkDA	alkDADA	OalkTMM
Imi	51.4412	20.0177	19.1759	33.6879	105.707	99.4997		amp	9.58628	15.4706	9.21758	46.3772	11.5881	3.60366
DCS	41.6641	38.6182	61.4897	49.6132	112.908	69.4601		imi	6.87915	3.66873	1.32236	19.5864	13.5747	14.9263
Vanc	104.387	100.709	106.815	96.0348	95.6522	108.109		dcs	12.5747	10.4462	8.65872	14.4205	4.99426	6.58481
Rif	93.7156	89.0168	86.5293	76.5957	57.7446	68.4386		vanc	8.98451	11.6768	7.50103	16.3793	19.1174	21.978
	81.2339	68.2551	72.2029	67.6983	90.2989	87.6381		rif	12.6722	12.2849	2.1347	9.68749	7.40731	9.09572
170608	HADA	NADA	RADA	alkDA	alkDADA	OalkTMM		no drug
Amp	110.955	127.223	82.1566	170.865	91.716	92.5268
Imi	41.5485	17.2984	18.8703	71.9925	79.8817	77.3614
DCS	39.4245	63.2667	40.4365	77.0677	103.846	62.0863
Vanc	88.2291	113.508	97.0475	115.539	77.5148	74.2056
Rif	115.726	114.059	84.9807	86.0276	72.1893	86.1933
	79.1766	87.071	64.6983	104.298	85.0296	78.4747
170613	HADA	NADA	RADA
Amp	117.897	99.7592	84.8057
Imi	53.5152	19.988	20.1413
DCS	36.6565	55.2679	49.9411
Rif	89.0412	95.0632	94.5819
Van	111.34	87.1162	86.9258
	81.6901	71.4389	67.2792
