# Supplementary material for: Peptidoglycan precursor synthesis along the sidewall of pole-growing mycobacteria
Source: eLife. 2018 Sep 10;7:e37243. doi: 10.7554/eLife.37243 (PMC6191288; doi:10.7554/eLife.37243)
Supplement: Figure 3—source data 1. [file elife-37243-fig3-data1.zip › Figure 3/Figure 3C.xlsx]

## Sheet: Experiments
Experiment Date:	70318									Experiment Date:	70618									Experiment Date:	71118									Experiment Date:	71118
DCS (xMIC)	P1 FITC-A Mean	P1 FITC-A Median		FITC Mean Avg	FITC STD		FITC Median Avg	FITC STD		DCS (xMIC)	P1 FITC-A Mean	P1 FITC-A Median		FITC Mean Avg	FITC STD		FITC Median Avg	FITC STD		DCS (xMIC)	P1 FITC-A Mean	P1 FITC-A Median		FITC Mean Avg	FITC STD		FITC Median Avg	FITC STD		DCS (xMIC)	P1 FITC-A Mean	P1 FITC-A Median		FITC Mean Avg	FITC STD		FITC Median Avg	FITC STD
No Probe	21	11		23.6667	4.6188		15	5.2915		No Probe	92	74		99	7		84.6667	9.71253		No Probe	98	47		79.6667	16.0728		45.6667	3.21455		No Probe	67	54		64.6667	2.08167		52	2.64575
	21	13									99	87									73	48									63	49
	29	21									106	93									68	42									64	53
0	416	352		486	61.441		421	59.7578		0	556	467		673	123.438		556.667	106.922		0	1883	1201		1798.33	73.3303		1109.33	85.4069		0	1454	835		1339	100.95		731.333	90.644
	511	455									661	528									1755	1095									1265	667
	531	456									802	675									1757	1032									1298	692
0.03125	383	355		381	20.0749		353	8.18535		0.0625	593	503		613.667	82.9538		521.333	78.1302		0.0625	1201	684		1162	35.6791		686.667	8.32666		0.0625	619	332		736.333	106.838		412	71.8401
	400	344									705	607									1154	680									762	433
	360	360									543	454									1131	696									828	471
0.0625	347	316		359.333	11.2398		309	9.64365		0.125	510	448		512.333	23.5867		421.333	23.1805		0.125	1072	635		1030.33	47.8992		622.667	38.0307		0.125	751	424		752.667	8.62168		434	21.7945
	369	298									490	410									978	580									762	459
	362	313									537	406									1041	653									745	419
0.125	429	374		392.667	59.5007		336	42.5676		0.25	492	404		491.667	4.50925		404.333	3.51188		0.25	959	555		910.667	58.2437		539.333	13.6504		0.25	742	392		689	54.5619		370	19.4679
	425	344									487	401									846	533									633	355
	324	290									496	408									927	530									692	363
0.25	396	335		356	34.8712		289.333	41.1866		0.5	462	384		477	13.4536		403.333	16.7432		0.5	962	586		876.667	75.2152		538.333	43.7531		0.5	580	308		614	32.6037		324.333	15.5671
	340	255									481	413									848	529									617	326
	332	278									488	413									820	500									645	339
0.5	316	261		340	25.0599		275.667	13.0512		1	444	375		426.333	21.7792		353	19.4679		1	839	496		854	14.5258		514.667	16.1967		1	667	371		651	21.166		355	20.4206
	338	280									433	346									868	525									627	332
	366	286									402	338									855	523									659	362
1	341	255		339.333	5.68624		266.333	10.2632
	333	275
	344	269								AMP (xMIC)										AMP (xMIC)										IMI
										0	556	467		673	123.438		556.667	106.922		0	1997	1232		1881.67	104.882		1136.33	120.5		0	1454	835		1339	100.95		731.333	90.644
AMP (xMIC)											661	528									1856	1176									1265	667
0	564	498		587	20.9523		541	37.9868			802	675									1792	1001									1298	692
	605	570								0.5	712	566		702.667	14.4684		570.667	8.96289		0.5	2029	1286		2133	160.627		1364	76.5441		0.5	808	448		746.667	55.1936		418	35.3695
	592	555									686	565									2318	1439									731	427
0.25	520	498		548.333	54.3538		495.667	42.548			710	581									2052	1367									701	379
	514	452								1	768	647		777.333	25.3246		651.667	18.4481		1	1923	1171		2008.33	118.787		1248.33	89.9185		1	709	386		689.333	30.6649		383	13.7477
	611	537									758	636									2144	1347									705	395
0.5	653	573		626.667	41.3562		555	62.9603			806	672									1958	1227									654	368
	579	485								2	646	503		665	39.128		517.333	30.1717		2	2246	1383		2030	237.91		1243	159.737		2	610	357		595	15.5242		342.333	13.0512
	648	607									639	497									2069	1277									596	332
1	624	532		580.667	37.5278		510.333	19.2959			710	552									1775	1069									579	338
	559	504								4	642	496		634	10.583		489.333	9.86577		4	2041	1233		1889.33	133.994		1131	89.5991		4	634	365		598.667	30.7463		336	25.5147
	559	495									638	494									1787	1095									578	317
2	542	467		607.333	58.7991		518	49.1223			622	478									1840	1065									584	326
	624	522								8	690	536		684.667	16.6533		536	17		8	1886	1182		1873.67	53.5755		1173	40.2616		8	579	326		570.667	18.0093		311.333	13.6504
	656	565									698	553									1815	1129									550	299
4	616	515		573.333	43.5239		493.333	19.0875			666	519									1920	1208									583	309
	529	479
	575	486
8	612	537		645.667	30.3699		555.667	18.5023												IMI (xMIC)
	654	556																		0	1782	1122		1684.67	95.0859		1040.67	75.0822
	671	574																			1680	1026
16	708	570		739.667	29.7377		576.333	29.023													1592	974
	767	608																		0.5	810	493		740.667	64.2988		456.333	37.5278
	744	551																			683	418
																					729	458
IMI (xMIC)																				1	658	402		613.333	43.0968		366.333	31.7857
0	484	425		506.667	23.0072		452	24.2693													610	356
	506	459																			572	341
	530	472																		2	570	337		500	60.63		297	34.6987
0.125	573	511		400.667	152.33		365.667	129.624													466	279
	284	262																			464	275
	345	324																		4	555	338		502.333	46.0036		303	32.078
0.25	215	181		260.333	63.5715		225	51.7397													470	275
	233	212																			482	296
	333	282																		8	467	275		441	23.0651		262.667	12.0139
0.5	179	162		235	49.7293		215.333	46.2313													433	262
	274	244																			423	251
	252	240
1	211	160		247.333	37.018		218	52.7162
	246	231
	285	263
2	251	205		241	29.3087		212.333	38.527
	208	178
	264	254
4	30	6		178.333	140.337		159.333	141.543
	196	187
	309	285
8	174	145		218	46.1303		196.333	48.346
	214	203
	266	241

## Sheet: AMP
AMP
Date: 070318										Date: 070618										Date:071118
AMP (xMIC)	P1 FITC-A Mean	P1 FITC-A Median		FITC Mean Avg	FITC STD		FITC Median Avg	FITC STD		AMP (xMIC)	P1 FITC-A Mean	P1 FITC-A Median		FITC Mean Avg	FITC STD		FITC Median Avg	FITC STD		AMP (xMIC)	P1 FITC-A Mean	P1 FITC-A Median		FITC Mean Avg	FITC STD		FITC Median Avg	FITC STD
No Probe	21	11		23.6667	4.6188		15	5.2915		No Probe	92	74		99	7		84.6667	9.71253		No Probe	98	47		79.6667	16.0728		45.6667	3.21455
	21	13									99	87									73	48
	29	21									106	93									68	42
0	564	498		587	20.9523		541	37.9868		0	556	467		673	123.438		556.667	106.922		0	1997	1232		1881.67	104.882		1136.33	120.5
	605	570									661	528									1856	1176
	592	555									802	675									1792	1001
0.25	520	498		548.333	54.3538		495.667	42.548		0.5	712	566		702.667	14.4684		570.667	8.96289		0.5	2029	1286		2133	160.627		1364	76.5441
	514	452									686	565									2318	1439
	611	537									710	581									2052	1367
0.5	653	573		626.667	41.3562		555	62.9603		1	768	647		777.333	25.3246		651.667	18.4481		1	1923	1171		2008.33	118.787		1248.33	89.9185
	579	485									758	636									2144	1347
	648	607									806	672									1958	1227
1	624	532		580.667	37.5278		510.333	19.2959		2	646	503		665	39.128		517.333	30.1717		2	2246	1383		2030	237.91		1243	159.737
	559	504									639	497									2069	1277
	559	495									710	552									1775	1069
2	542	467		607.333	58.7991		518	49.1223		4	642	496		634	10.583		489.333	9.86577		4	2041	1233		1889.33	133.994		1131	89.5991
	624	522									638	494									1787	1095
	656	565									622	478									1840	1065
4	616	515		573.333	43.5239		493.333	19.0875		8	690	536		684.667	16.6533		536	17		8	1886	1182		1873.67	53.5755		1173	40.2616
	529	479									698	553									1815	1129
	575	486									666	519									1920	1208
8	612	537		645.667	30.3699		555.667	18.5023
	654	556
	671	574
16	708	570		739.667	29.7377		576.333	29.023
	767	608
	744	551

## Sheet: IMI
IMI
Date: 070318										Date: 071118										Date:071118
IMI (xMIC)	P1 FITC-A Mean	P1 FITC-A Median		FITC Mean Avg	FITC STD		FITC Median Avg	FITC STD		IMI (xMIC)	P1 FITC-A Mean	P1 FITC-A Median		FITC Mean Avg	FITC STD		FITC Median Avg	FITC STD		IMI (xMIC)	P1 FITC-A Mean	P1 FITC-A Median		FITC Mean Avg	FITC STD		FITC Median Avg	FITC STD
No Probe	21	11		23.6667	4.6188		15	5.2915		No Probe	98	47		79.6667	16.0728		45.6667	3.21455		No Probe	67	54		64.6667	2.08167		52	2.64575
	21	13									73	48									63	49
	29	21									68	42									64	53
0	484	425		506.667	23.0072		452	24.2693		0	1782	1122		1684.67	95.0859		1040.67	75.0822		0	1454	835		1339	100.95		731.333	90.644
	506	459									1680	1026									1265	667
	530	472									1592	974									1298	692
0.125	573	511		400.667	152.33		365.667	129.624		0.5	810	493		740.667	64.2988		456.333	37.5278		0.5	808	448		746.667	55.1936		418	35.3695
	284	262									683	418									731	427
	345	324									729	458									701	379
0.25	215	181		260.333	63.5715		225	51.7397		1	658	402		613.333	43.0968		366.333	31.7857		1	709	386		689.333	30.6649		383	13.7477
	233	212									610	356									705	395
	333	282									572	341									654	368
0.5	179	162		235	49.7293		215.333	46.2313		2	570	337		500	60.63		297	34.6987		2	610	357		595	15.5242		342.333	13.0512
	274	244									466	279									596	332
	252	240									464	275									579	338
1	211	160		247.333	37.018		218	52.7162		4	555	338		502.333	46.0036		303	32.078		4	634	365		598.667	30.7463		336	25.5147
	246	231									470	275									578	317
	285	263									482	296									584	326
2	251	205		241	29.3087		212.333	38.527		8	467	275		441	23.0651		262.667	12.0139		8	579	326		570.667	18.0093		311.333	13.6504
	208	178									433	262									550	299
	264	254									423	251									583	309
4	30	6		178.333	140.337		159.333	141.543
	196	187
	309	285
8	174	145		218	46.1303		196.333	48.346
	214	203
	266	241

## Sheet: DCS
DCS
Date: 070318										Date: 070618										Date: 071118										Date: 071118
DCS (xMIC)	P1 FITC-A Mean	P1 FITC-A Median		FITC Mean Avg	FITC STD		FITC Median Avg	FITC STD		DCS (xMIC)	P1 FITC-A Mean	P1 FITC-A Median		FITC Mean Avg	FITC STD		FITC Median Avg	FITC STD		DCS (xMIC)	P1 FITC-A Mean	P1 FITC-A Median		FITC Mean Avg	FITC STD		FITC Median Avg	FITC STD		DCS (xMIC)	P1 FITC-A Mean	P1 FITC-A Median		FITC Mean Avg	FITC STD		FITC Median Avg	FITC STD
No Probe	21	11		23.6667	4.6188		15	5.2915		No Probe	92	74		99	7		84.6667	9.71253		No Probe	98	47		79.6667	16.0728		45.6667	3.21455		No Probe	67	54		64.6667	2.08167		52	2.64575
	21	13									99	87									73	48									63	49
	29	21									106	93									68	42									64	53
0	416	352		486	61.441		421	59.7578		0	556	467		673	123.438		556.667	106.922		0	1883	1201		1798.33	73.3303		1109.33	85.4069		0	1454	835		1339	100.95		731.333	90.644
	511	455									661	528									1755	1095									1265	667
	531	456									802	675									1757	1032									1298	692
0.03125	383	355		381	20.0749		353	8.18535		0.0625	593	503		613.667	82.9538		521.333	78.1302		0.0625	1201	684		1162	35.6791		686.667	8.32666		0.0625	619	332		736.333	106.838		412	71.8401
	400	344									705	607									1154	680									762	433
	360	360									543	454									1131	696									828	471
0.0625	347	316		359.333	11.2398		309	9.64365		0.125	510	448		512.333	23.5867		421.333	23.1805		0.125	1072	635		1030.33	47.8992		622.667	38.0307		0.125	751	424		752.667	8.62168		434	21.7945
	369	298									490	410									978	580									762	459
	362	313									537	406									1041	653									745	419
0.125	429	374		392.667	59.5007		336	42.5676		0.25	492	404		491.667	4.50925		404.333	3.51188		0.25	959	555		910.667	58.2437		539.333	13.6504		0.25	742	392		689	54.5619		370	19.4679
	425	344									487	401									846	533									633	355
	324	290									496	408									927	530									692	363
0.25	396	335		356	34.8712		289.333	41.1866		0.5	462	384		477	13.4536		403.333	16.7432		0.5	962	586		876.667	75.2152		538.333	43.7531		0.5	580	308		614	32.6037		324.333	15.5671
	340	255									481	413									848	529									617	326
	332	278									488	413									820	500									645	339
0.5	316	261		340	25.0599		275.667	13.0512		1	444	375		426.333	21.7792		353	19.4679		1	839	496		854	14.5258		514.667	16.1967		1	667	371		651	21.166		355	20.4206
	338	280									433	346									868	525									627	332
	366	286									402	338									855	523									659	362
1	341	255		339.333	5.68624		266.333	10.2632
	333	275
	344	269
