# Supplementary material for: Peptidoglycan precursor synthesis along the sidewall of pole-growing mycobacteria
Source: eLife. 2018 Sep 10;7:e37243. doi: 10.7554/eLife.37243 (PMC6191288; doi:10.7554/eLife.37243)
Supplement: Figure 3—source data 1. [file elife-37243-fig3-data1.zip › Figure 3/Figure 3D.xlsx]

## Sheet: Sheet1
DCS & IMI
Bliss Score = (EA + EB -(EA*EB))/EAB
Experiment Date: 071118																								Experiment Date: 071818
	Mean Avg	DCS 0	DCS 0.0625	DCS 0.125	DCS 0.25	DCS 0.5	DCS 1		% inhibition							Bliss									Mean	DCS 0	DCS 0.125	DCS 0.25	DCS 0.5	DCS 1	DCS 2		% inhibition							Bliss
	IMI 0	1339	736.333	752.667	689	614	651		0	0.450087	0.437889	0.485437	0.541449	0.513816											IMI 0	1819	1126	974.333	941.333	857.667	919.333		0	0.380979	0.464358	0.4825	0.528496	0.494594
	IMI 0.5	746.667	401.333	330.333	247.667	213	202		0.44237	0.700274	0.753298	0.815036	0.840926	0.849141		0.990116	0.911392	0.874887	0.885093	0.858384					IMI 0.5	1110.33	503.667	456.667	432.333	318.667	301.667		0.389591	0.723108	0.748946	0.762324	0.824812	0.834158		0.860375	0.898648	0.897405	0.863457	0.828975
	IMI 1	689.333	350.333	281	210	185.333	172.333		0.485188	0.738362	0.790142	0.843167	0.861588	0.871297		0.970931	0.899356	0.871829	0.886656	0.860449					IMI 1	959.667	438	345.667	326.667	258	241.667		0.472421	0.759208	0.809969	0.820414	0.858164	0.867143		0.886999	0.885721	0.88611	0.875409	0.845718
	IMI 2	595	315	261.333	185.667	169	148.333		0.555639	0.76475	0.804829	0.861339	0.873786	0.889221		0.988088	0.932147	0.895522	0.91125	0.881624					IMI 2	955	374.333	307.667	269.333	242	230.333		0.474986	0.794209	0.830859	0.851933	0.86696	0.873374		0.849909	0.865105	0.854885	0.867922	0.841169
	IMI 4	598.667	294.667	231.667	172	154.333	138.333		0.5529	0.779935	0.826985	0.871546	0.88474	0.896689		0.966919	0.905313	0.883417	0.898549	0.872797					IMI 4	945.667	383.667	281	250.667	223	201.333		0.480117	0.789078	0.84552	0.862195	0.877405	0.889316		0.85946	0.853356	0.84779	0.860347	0.829005
	IMI 8	570.667	291.333	224.333	163.667	149	122.333		0.573811	0.782425	0.832462	0.877769	0.888723	0.908638		0.978539	0.913477	0.889412	0.905311	0.872508					IMI 8	900.667	290	248.333	201.333	185	183.667		0.504856	0.840572	0.863478	0.889316	0.898296	0.899029		0.825028	0.850954	0.836331	0.853324	0.833957
		64.6667																								159.333
																																observed
	Median Avg	DCS 0	DCS 0.0625	DCS 0.125	DCS 0.25	DCS 0.5	DCS 1		DCS 0	DCS 0.0625	DCS 0.125	DCS 0.25	DCS 0.5	DCS 1											Median	DCS 0	DCS 0.125	DCS 0.25	DCS 0.5	DCS 1	DCS 2		DCS 0	DCS 0.125	DCS 0.25	DCS 0.5	DCS 1	DCS 2		Bliss
	IMI 0	731.333	412	434	370	324.333	355	IMI 0	0	0.436645	0.406563	0.494075	0.556518	0.514585											IMI 0	1245.67	747	643.333	584	557.333	620.333	IMI 0	0	0.400321	0.483543	0.531175	0.552582	0.502007		0.125	0.25	0.5	1	2
	IMI 0.5	418	254.333	207.333	160.333	141.667	136	IMI 0.5	0.428441	0.652233	0.7165	0.780766	0.80629	0.814038		1.03952	0.922284	0.910432	0.925875	0.88762					IMI 0.5	727.333	363.333	343	320.667	233	216.667	IMI 0.5	0.416109	0.708322	0.724645	0.742574	0.812952	0.826064	0.5	0.917454	0.963844	0.978026	0.908734	0.858561
	IMI 1	383	221.333	182	139.333	128.333	118.333	IMI 1	0.476299	0.697356	0.751139	0.80948	0.824521	0.838195		1.01092	0.917561	0.908047	0.931144	0.889754					IMI 1	624.333	318.667	254.667	237	188	171	IMI 1	0.498796	0.74418	0.795558	0.80974	0.849077	0.862724	1	0.939878	0.93161	0.944775	0.913642	0.869807
	IMI 2	342.333	201.667	172	126	117	107	IMI 2	0.531905	0.724248	0.764813	0.827712	0.840018	0.853692		1.01664	0.944303	0.922035	0.943323	0.905221					IMI 2	635.667	267.667	229.667	195.333	172	159	IMI 2	0.489698	0.785122	0.815628	0.84319	0.861921	0.872358	2	0.883917	0.902925	0.902237	0.895304	0.855008
	IMI 4	336	189	153	118.667	112	99.6667	IMI 4	0.540565	0.741568	0.790793	0.837739	0.846855	0.863719		0.999471	0.919779	0.916228	0.940242	0.899579					IMI 4	641	280	201.667	182.667	163	138.333	IMI 4	0.485416	0.775221	0.838105	0.853358	0.869146	0.888948	4	0.891894	0.876071	0.889134	0.885658	0.836652
	IMI 8	311.333	189	148	114.333	104.667	90.3333	IMI 8	0.574294	0.741568	0.79763	0.843665	0.856882	0.876481		1.02509	0.936989	0.930019	0.946696	0.90516					IMI 8	607	206.667	174.667	145	131.667	126.333	IMI 8	0.512711	0.834092	0.859781	0.883596	0.8943	0.898582	8	0.848567	0.87038	0.873189	0.874402	0.84281
		52																								97.3333
																																	0	0.125	0.25	0.5	1	2
																																0	0	40.0321	48.3543	53.1175	55.2582	50.2007
																																0.5	41.6109	70.8322	72.4645	74.2574	81.2952	82.6064
																																1	49.8796	74.418	79.5558	80.974	84.9077	86.2724
																																2	48.9698	78.5122	81.5628	84.319	86.1921	87.2358
																																4	48.5416	77.5221	83.8105	85.3358	86.9146	88.8948
																																8	51.2711	83.4092	85.9781	88.3596	89.43	89.8582
