# Supplementary material for: Peptidoglycan precursor synthesis along the sidewall of pole-growing mycobacteria
Source: eLife. 2018 Sep 10;7:e37243. doi: 10.7554/eLife.37243 (PMC6191288; doi:10.7554/eLife.37243)
Supplement: Figure 3—source data 1. [file elife-37243-fig3-data1.zip › Figure 3/Figure 3E.xlsx]

## Sheet: Raw data Process
		P1 FITC-A Median				P1 BV421-A Median				P1 PE-Texas Red-A Median
No Probe clicked		6	9.33333	2.88675
		11
		11
No probe		3	3	0		184	145.667	36.2261		1	0.666667	0.57735
		3				112				0
		3				141				1
0.5X MIC		121	129.667	10.9697		2112	2219	107.503		1108	1069.67	34.8186
		126				2327				1061
		142				2218				1040
1X MIC		115	124	10.1489		1994	2123.33	154.212		883	835	42.5323
		122				2294				802
		135				2082				820
2X MIC		122	133.667	12.5831		1567	1678	96.2341		586	562	23.516
		132				1729				539
		147				1738				561
4X MIC		127	141.667	15.0111		1302	1282	17.4356		355	331.333	20.5508
		141				1274				321
		157				1270				318
8X MIC		144	159	13.4536		1020	1051	37.027		250	244	9.53939
		163				1041				249
		170				1092				233
0X MIC		99	104.667	6.65833		2347	2282.33	62.1718		1074	1247	156.01
		103				2277				1377
		112				2223				1290
		alkDADA	HADA	RADA				alkDADA	HADA	RADA		AVERAGE	alkDADA	HADA	RADA		STDEV	alkDADA	HADA	RADA				alkDADA	HADA	RADA		STDEV	alkDADA	HADA	RADA
0.5X MIC		111.667	1966.33	1107.33			0.5X MIC	117.133	92.0281	88.8473		no drug	100	100	100		no drug						0	100	100	100		no drug
		116.667	2181.33	1060.33				122.378	102.09	85.0762		0.5X	126.224	97.0359	85.7716		0.5X	11.5066	5.03136	2.79368			0.5	126.224	97.0359	85.7716		0.5X	11.5066	5.03136	2.79368
		132.667	2072.33	1039.33				139.161	96.9891	83.3913		1X	120.28	92.5585	66.943		1X	10.6457	7.21741	3.4126			1	120.28	92.5585	66.943		1X	10.6457	7.21741	3.4126
1X MIC		105.667	1848.33	882.333			1X MIC	110.839	86.5055	70.7943		2X	130.42	71.7161	45.0388		2X	13.199	4.50394	1.88681			2	130.42	71.7161	45.0388		2X	13.199	4.50394	1.88681
		112.667	2148.33	801.333				118.182	100.546	64.2953		4X	138.811	53.1825	26.5312		4X	15.7459	0.816019	1.6489			4	138.811	53.1825	26.5312		4X	15.7459	0.816019	1.6489
		125.667	1936.33	819.333				131.818	90.624	65.7395		8X	156.993	42.3713	19.5239		8X	14.1122	1.73293	0.765397			8	156.993	42.3713	19.5239		8X	14.1122	1.73293	0.765397
2X MIC		112.667	1421.33	585.333			2X MIC	118.182	66.5211	46.9644
		122.667	1583.33	538.333				128.671	74.103	43.1934
		137.667	1592.33	560.333				144.406	74.5242	44.9585
4X MIC		117.667	1156.33	354.333			4X MIC	123.427	54.1186	28.4301
		131.667	1128.33	320.333				138.112	52.8081	25.7021
		147.667	1124.33	317.333				154.895	52.6209	25.4614
8X MIC		134.667	874.333	249.333			8X MIC	141.259	40.9204	20.0053
		153.667	895.333	248.333				161.189	41.9033	19.9251
		160.667	946.333	232.333				168.531	44.2902	18.6413
0X MIC		89.6667	2201.33	1073.33			0X MIC	100	100	100
		93.6667	2131.33	1376.33
		102.667	2077.33	1289.33
average no drug		95.3333	2136.67	1246.33
