# Supplementary material for: Peptidoglycan precursor synthesis along the sidewall of pole-growing mycobacteria
Source: eLife. 2018 Sep 10;7:e37243. doi: 10.7554/eLife.37243 (PMC6191288; doi:10.7554/eLife.37243)
Supplement: Figure 3—source data 1. [file elife-37243-fig3-data1.zip › Figure 3/Figure 3F.xlsx]

## Sheet: Sheet4
	wt no drug	wt no drug	wt no drug	wt imi	wt imi	wt imi	ldt ABE	ldt ABE	ldt ABE	comp ABE	comp ABE	comp ABE
alkDA	606	611	608	458	458	447	364	361	361	523	533	540
HADA	1709	1678	1680	1088	1098	1010	658	629	668	1903	1854	1917
NADA	421	419	427	82	82	78	64	64	60	467	443	474
RADA	123	130	118	36	31	26	25	24	24	110	114	101
AVERAGE	wt no drug	imi	ldtABE	ldtABE+A		STDEV	wt no drug	imi	ldtABE	ldtABE+A
alkDA	608.333	454.333	362	532		alkDA	2.51661	6.35085	1.73205	8.544
HADA	1689	1065.33	651.667	1891.33		HADA	17.3494	48.1802	20.2567	33.0807
NADA	422.333	80.6667	62.6667	461.333		NADA	4.16333	2.3094	2.3094	16.2583
RADA	123.667	31	24.3333	108.333		RADA	6.02771	5	0.57735	6.65833
AVERAGE	wt	wt + imi	ldtABE	c ldtABE		STDEV	wt no drug	imi	ldtABE	ldtABE+A
alkDA	608.333	454.333	362	532		alkDA	2.51661	6.35085	1.73205	8.544
AVERAGE	wt	wt + imi	ldtABE	c ldtABE		STDEV	wt no drug	imi	ldtABE	ldtABE+A
HADA	1689	1065.33	651.667	1891.33		HADA	17.3494	48.1802	20.2567	33.0807
AVERAGE	wt	wt + imi	ldtABE	c ldtABE		STDEV	wt no drug	imi	ldtABE	ldtABE+A
NADA	422.333	80.6667	62.6667	461.333		NADA	4.16333	2.3094	2.3094	16.2583
AVERAGE	wt	wt + imi	ldtABE	c ldtABE		STDEV	wt no drug	imi	ldtABE	ldtABE+A
RADA	123.667	31	24.3333	108.333		RADA	6.02771	5	0.57735	6.65833
