# Supplementary material for: Peptidoglycan precursor synthesis along the sidewall of pole-growing mycobacteria
Source: eLife. 2018 Sep 10;7:e37243. doi: 10.7554/eLife.37243 (PMC6191288; doi:10.7554/eLife.37243)
Supplement: Figure 4—source data 1. [file elife-37243-fig4-data1.xlsx]

## Sheet: Rescue alr KO
	*Data from independent biological replicates
	Wt no DA	no DA	50 µM DA	100 µM DA	200 µM DA	200 µM alkDA	2 mM DADA	2 mM alkDADA
	4.9	0.2	0.91	1.5	4.5	0.2	4.75	4.2
	4.95	0.2	1.08	1.7	3.85	0.14	4.3	3.4
	5	0.18	0.88	1.5	3.7	0.2	5	3.5
	5.6	0.23	0.9	1.8	3.8		5	3.95
	5	0.23		1.5				3.525
		0.242		1.471				3.03
								3

## Sheet: DdlA
	*data from independent biological replicates
	30 °C		42 °C
	Wt no DADA	no DADA	Wt no DADA	no DADA	2 mM DA	2 mM DADA	2 mM AlkDADA	4 mM DADA	4 mM alkDADA
	3.5	4.41	7.5	0.1	0.07	5.285	0.28	6.65	1.365
	4.45	4.76	7	0.086	0.05	4.2	0.282	6.44	2.16
	4.75	4	7	0.2	0.29	6.65	0.2	5	1.1
	4.9	4.62		0.128				5.5	1.4
	4.25	5.6		0.12					1.125
		3.75		0.18					0.925
		4		0.15
