# Supplementary material for: Peptidoglycan precursor synthesis along the sidewall of pole-growing mycobacteria
Source: eLife. 2018 Sep 10;7:e37243. doi: 10.7554/eLife.37243 (PMC6191288; doi:10.7554/eLife.37243)
Supplement: Figure 4—figure supplement 1—source data 1. [file elife-37243-fig4-figsupp1-data1.xlsx]

## Sheet: Sheet1
picolyl azide
alkDA						alkDA
0	235	309	391	311.667		0					alkDA	AVERAGE	STDEV
0.78	643	544	565			0.78	331.333	232.333	253.333		0.78	272.333	52.1632
1.56	761	647	598			1.56	449.333	335.333	286.333		1.56	357	83.6321
3.13	712	647	689			3.13	400.333	335.333	377.333		3.13	371	32.9596
6.25	853	665	851			6.25	541.333	353.333	539.333		6.25	478	107.969
12.5	890	880	949			12.5	578.333	568.333	637.333		12.5	594.667	37.2872
25	1069	1057	1131			25	757.333	745.333	819.333		25	774	39.7157
50	1205	1250	1450			50	893.333	938.333	1138.33		50	990	130.416
alkDADA	525	574	592			alkDADA	213.333	262.333	280.333		2000	252	34.6747
