# Supplementary material for: Peptidoglycan precursor synthesis along the sidewall of pole-growing mycobacteria
Source: eLife. 2018 Sep 10;7:e37243. doi: 10.7554/eLife.37243 (PMC6191288; doi:10.7554/eLife.37243)
Supplement: Figure 4—figure supplement 2—source data 1. [file elife-37243-fig4-figsupp2-data1.zip]

Archive with 127 entries (104 files):
- Figure 4-supplement 2 source data/
- Figure 4-supplement 2 source data/.DS_Store
- __MACOSX/
- __MACOSX/Figure 4-supplement 2 source data/
- __MACOSX/Figure 4-supplement 2 source data/._.DS_Store
- Figure 4-supplement 2 source data/Figure 4-figure supplement 2 source data 2.xlsx
- __MACOSX/Figure 4-supplement 2 source data/._Figure 4-figure supplement 2 source data 2.xlsx
- Figure 4-supplement 2 source data/Figure 4ΓÇöfigure supplement 2 (B)/
- Figure 4-supplement 2 source data/Figure 4ΓÇöfigure supplement 2 (B)/.DS_Store
- __MACOSX/Figure 4-supplement 2 source data/Figure 4ΓÇöfigure supplement 2 (B)/
- __MACOSX/Figure 4-supplement 2 source data/Figure 4ΓÇöfigure supplement 2 (B)/._.DS_Store
- Figure 4-supplement 2 source data/Figure 4ΓÇöfigure supplement 2 (B)/1. wt no abx edada/
- Figure 4-supplement 2 source data/Figure 4ΓÇöfigure supplement 2 (B)/1. wt no abx edada/.DS_Store
- __MACOSX/Figure 4-supplement 2 source data/Figure 4ΓÇöfigure supplement 2 (B)/1. wt no abx edada/
- __MACOSX/Figure 4-supplement 2 source data/Figure 4ΓÇöfigure supplement 2 (B)/1. wt no abx edada/._.DS_Store
- Figure 4-supplement 2 source data/Figure 4ΓÇöfigure supplement 2 (B)/1. wt no abx edada/1. PC/
- Figure 4-supplement 2 source data/Figure 4ΓÇöfigure supplement 2 (B)/1. wt no abx edada/1. PC/.DS_Store
- __MACOSX/Figure 4-supplement 2 source data/Figure 4ΓÇöfigure supplement 2 (B)/1. wt no abx edada/1. PC/
- __MACOSX/Figure 4-supplement 2 source data/Figure 4ΓÇöfigure supplement 2 (B)/1. wt no abx edada/1. PC/._.DS_Store
- Figure 4-supplement 2 source data/Figure 4ΓÇöfigure supplement 2 (B)/1. wt no abx edada/1. PC/1.tif
- __MACOSX/Figure 4-supplement 2 source data/Figure 4ΓÇöfigure supplement 2 (B)/1. wt no abx edada/1. PC/._1.tif
- Figure 4-supplement 2 source data/Figure 4ΓÇöfigure supplement 2 (B)/1. wt no abx edada/1. PC/11.tif
- __MACOSX/Figure 4-supplement 2 source data/Figure 4ΓÇöfigure supplement 2 (B)/1. wt no abx edada/1. PC/._11.tif
- Figure 4-supplement 2 source data/Figure 4ΓÇöfigure supplement 2 (B)/1. wt no abx edada/1. PC/4.tif
- __MACOSX/Figure 4-supplement 2 source data/Figure 4ΓÇöfigure supplement 2 (B)/1. wt no abx edada/1. PC/._4.tif
- Figure 4-supplement 2 source data/Figure 4ΓÇöfigure supplement 2 (B)/1. wt no abx edada/1. PC/5.tif
- __MACOSX/Figure 4-supplement 2 source data/Figure 4ΓÇöfigure supplement 2 (B)/1. wt no abx edada/1. PC/._5.tif
- Figure 4-supplement 2 source data/Figure 4ΓÇöfigure supplement 2 (B)/1. wt no abx edada/1. PC/6.tif
- __MACOSX/Figure 4-supplement 2 source data/Figure 4ΓÇöfigure supplement 2 (B)/1. wt no abx edada/1. PC/._6.tif
- Figure 4-supplement 2 source data/Figure 4ΓÇöfigure supplement 2 (B)/1. wt no abx edada/1. PC/7.tif
- __MACOSX/Figure 4-supplement 2 source data/Figure 4ΓÇöfigure supplement 2 (B)/1. wt no abx edada/1. PC/._7.tif
- Figure 4-supplement 2 source data/Figure 4ΓÇöfigure supplement 2 (B)/1. wt no abx edada/1. PC/8.tif
- __MACOSX/Figure 4-supplement 2 source data/Figure 4ΓÇöfigure supplement 2 (B)/1. wt no abx edada/1. PC/._8.tif
- __MACOSX/Figure 4-supplement 2 source data/Figure 4ΓÇöfigure supplement 2 (B)/1. wt no abx edada/._1. PC
- Figure 4-supplement 2 source data/Figure 4ΓÇöfigure supplement 2 (B)/1. wt no abx edada/2. Green/
- Figure 4-supplement 2 source data/Figure 4ΓÇöfigure supplement 2 (B)/1. wt no abx edada/2. Green/.DS_Store
- __MACOSX/Figure 4-supplement 2 source data/Figure 4ΓÇöfigure supplement 2 (B)/1. wt no abx edada/2. Green/
- __MACOSX/Figure 4-supplement 2 source data/Figure 4ΓÇöfigure supplement 2 (B)/1. wt no abx edada/2. Green/._.DS_Store
- Figure 4-supplement 2 source data/Figure 4ΓÇöfigure supplement 2 (B)/1. wt no abx edada/2. Green/1.tif
- __MACOSX/Figure 4-supplement 2 source data/Figure 4ΓÇöfigure supplement 2 (B)/1. wt no abx edada/2. Green/._1.tif
- Figure 4-supplement 2 source data/Figure 4ΓÇöfigure supplement 2 (B)/1. wt no abx edada/2. Green/11.tif
- __MACOSX/Figure 4-supplement 2 source data/Figure 4ΓÇöfigure supplement 2 (B)/1. wt no abx edada/2. Green/._11.tif
- Figure 4-supplement 2 source data/Figure 4ΓÇöfigure supplement 2 (B)/1. wt no abx edada/2. Green/4.tif
- __MACOSX/Figure 4-supplement 2 source data/Figure 4ΓÇöfigure supplement 2 (B)/1. wt no abx edada/2. Green/._4.tif
- Figure 4-supplement 2 source data/Figure 4ΓÇöfigure supplement 2 (B)/1. wt no abx edada/2. Green/5.tif
- __MACOSX/Figure 4-supplement 2 source data/Figure 4ΓÇöfigure supplement 2 (B)/1. wt no abx edada/2. Green/._5.tif
- Figure 4-supplement 2 source data/Figure 4ΓÇöfigure supplement 2 (B)/1. wt no abx edada/2. Green/6.tif
- __MACOSX/Figure 4-supplement 2 source data/Figure 4ΓÇöfigure supplement 2 (B)/1. wt no abx edada/2. Green/._6.tif
- Figure 4-supplement 2 source data/Figure 4ΓÇöfigure supplement 2 (B)/1. wt no abx edada/2. Green/7.tif
- __MACOSX/Figure 4-supplement 2 source data/Figure 4ΓÇöfigure supplement 2 (B)/1. wt no abx edada/2. Green/._7.tif
- Figure 4-supplement 2 source data/Figure 4ΓÇöfigure supplement 2 (B)/1. wt no abx edada/2. Green/8.tif
- __MACOSX/Figure 4-supplement 2 source data/Figure 4ΓÇöfigure supplement 2 (B)/1. wt no abx edada/2. Green/._8.tif
- Figure 4-supplement 2 source data/Figure 4ΓÇöfigure supplement 2 (B)/1. wt no abx edada/2. Green/wt no abx.mat
- __MACOSX/Figure 4-supplement 2 source data/Figure 4ΓÇöfigure supplement 2 (B)/1. wt no abx edada/2. Green/._wt no abx.mat
- __MACOSX/Figure 4-supplement 2 source data/Figure 4ΓÇöfigure supplement 2 (B)/1. wt no abx edada/._2. Green
- __MACOSX/Figure 4-supplement 2 source data/Figure 4ΓÇöfigure supplement 2 (B)/._1. wt no abx edada
- Figure 4-supplement 2 source data/Figure 4ΓÇöfigure supplement 2 (B)/2. ldts no abx/
- Figure 4-supplement 2 source data/Figure 4ΓÇöfigure supplement 2 (B)/2. ldts no abx/.DS_Store
- __MACOSX/Figure 4-supplement 2 source data/Figure 4ΓÇöfigure supplement 2 (B)/2. ldts no abx/
- __MACOSX/Figure 4-supplement 2 source data/Figure 4ΓÇöfigure supplement 2 (B)/2. ldts no abx/._.DS_Store
- Figure 4-supplement 2 source data/Figure 4ΓÇöfigure supplement 2 (B)/2. ldts no abx/1. PC/
- Figure 4-supplement 2 source data/Figure 4ΓÇöfigure supplement 2 (B)/2. ldts no abx/1. PC/1.tif
- __MACOSX/Figure 4-supplement 2 source data/Figure 4ΓÇöfigure supplement 2 (B)/2. ldts no abx/1. PC/
- __MACOSX/Figure 4-supplement 2 source data/Figure 4ΓÇöfigure supplement 2 (B)/2. ldts no abx/1. PC/._1.tif
- Figure 4-supplement 2 source data/Figure 4ΓÇöfigure supplement 2 (B)/2. ldts no abx/1. PC/2.tif
- __MACOSX/Figure 4-supplement 2 source data/Figure 4ΓÇöfigure supplement 2 (B)/2. ldts no abx/1. PC/._2.tif
- Figure 4-supplement 2 source data/Figure 4ΓÇöfigure supplement 2 (B)/2. ldts no abx/1. PC/3.tif
- __MACOSX/Figure 4-supplement 2 source data/Figure 4ΓÇöfigure supplement 2 (B)/2. ldts no abx/1. PC/._3.tif
- Figure 4-supplement 2 source data/Figure 4ΓÇöfigure supplement 2 (B)/2. ldts no abx/1. PC/4.tif
- __MACOSX/Figure 4-supplement 2 source data/Figure 4ΓÇöfigure supplement 2 (B)/2. ldts no abx/1. PC/._4.tif
- Figure 4-supplement 2 source data/Figure 4ΓÇöfigure supplement 2 (B)/2. ldts no abx/1. PC/5.tif
- __MACOSX/Figure 4-supplement 2 source data/Figure 4ΓÇöfigure supplement 2 (B)/2. ldts no abx/1. PC/._5.tif
- Figure 4-supplement 2 source data/Figure 4ΓÇöfigure supplement 2 (B)/2. ldts no abx/1. PC/6.tif
- __MACOSX/Figure 4-supplement 2 source data/Figure 4ΓÇöfigure supplement 2 (B)/2. ldts no abx/1. PC/._6.tif
- Figure 4-supplement 2 source data/Figure 4ΓÇöfigure supplement 2 (B)/2. ldts no abx/1. PC/7.tif
- __MACOSX/Figure 4-supplement 2 source data/Figure 4ΓÇöfigure supplement 2 (B)/2. ldts no abx/1. PC/._7.tif
- __MACOSX/Figure 4-supplement 2 source data/Figure 4ΓÇöfigure supplement 2 (B)/2. ldts no abx/._1. PC
- Figure 4-supplement 2 source data/Figure 4ΓÇöfigure supplement 2 (B)/2. ldts no abx/2. EDADA/
- Figure 4-supplement 2 source data/Figure 4ΓÇöfigure supplement 2 (B)/2. ldts no abx/2. EDADA/1.tif
- __MACOSX/Figure 4-supplement 2 source data/Figure 4ΓÇöfigure supplement 2 (B)/2. ldts no abx/2. EDADA/
- __MACOSX/Figure 4-supplement 2 source data/Figure 4ΓÇöfigure supplement 2 (B)/2. ldts no abx/2. EDADA/._1.tif
- Figure 4-supplement 2 source data/Figure 4ΓÇöfigure supplement 2 (B)/2. ldts no abx/2. EDADA/2.tif
- __MACOSX/Figure 4-supplement 2 source data/Figure 4ΓÇöfigure supplement 2 (B)/2. ldts no abx/2. EDADA/._2.tif
- Figure 4-supplement 2 source data/Figure 4ΓÇöfigure supplement 2 (B)/2. ldts no abx/2. EDADA/3.tif
- __MACOSX/Figure 4-supplement 2 source data/Figure 4ΓÇöfigure supplement 2 (B)/2. ldts no abx/2. EDADA/._3.tif
- Figure 4-supplement 2 source data/Figure 4ΓÇöfigure supplement 2 (B)/2. ldts no abx/2. EDADA/4.tif
- __MACOSX/Figure 4-supplement 2 source data/Figure 4ΓÇöfigure supplement 2 (B)/2. ldts no abx/2. EDADA/._4.tif
- Figure 4-supplement 2 source data/Figure 4ΓÇöfigure supplement 2 (B)/2. ldts no abx/2. EDADA/5.tif
- __MACOSX/Figure 4-supplement 2 source data/Figure 4ΓÇöfigure supplement 2 (B)/2. ldts no abx/2. EDADA/._5.tif
- Figure 4-supplement 2 source data/Figure 4ΓÇöfigure supplement 2 (B)/2. ldts no abx/2. EDADA/6.tif
- __MACOSX/Figure 4-supplement 2 source data/Figure 4ΓÇöfigure supplement 2 (B)/2. ldts no abx/2. EDADA/._6.tif
- Figure 4-supplement 2 source data/Figure 4ΓÇöfigure supplement 2 (B)/2. ldts no abx/2. EDADA/7.tif
- __MACOSX/Figure 4-supplement 2 source data/Figure 4ΓÇöfigure supplement 2 (B)/2. ldts no abx/2. EDADA/._7.tif
- Figure 4-supplement 2 source data/Figure 4ΓÇöfigure supplement 2 (B)/2. ldts no abx/2. EDADA/EDADA ldts no abx.mat
- __MACOSX/Figure 4-supplement 2 source data/Figure 4ΓÇöfigure supplement 2 (B)/2. ldts no abx/2. EDADA/._EDADA ldts no abx.mat
- __MACOSX/Figure 4-supplement 2 source data/Figure 4ΓÇöfigure supplement 2 (B)/2. ldts no abx/._2. EDADA
- __MACOSX/Figure 4-supplement 2 source data/Figure 4ΓÇöfigure supplement 2 (B)/._2. ldts no abx
- Figure 4-supplement 2 source data/Figure 4ΓÇöfigure supplement 2 (B)/3. wt no probe/
- Figure 4-supplement 2 source data/Figure 4ΓÇöfigure supplement 2 (B)/3. wt no probe/.DS_Store
- __MACOSX/Figure 4-supplement 2 source data/Figure 4ΓÇöfigure supplement 2 (B)/3. wt no probe/
- __MACOSX/Figure 4-supplement 2 source data/Figure 4ΓÇöfigure supplement 2 (B)/3. wt no probe/._.DS_Store
- Figure 4-supplement 2 source data/Figure 4ΓÇöfigure supplement 2 (B)/3. wt no probe/1. PC/
- Figure 4-supplement 2 source data/Figure 4ΓÇöfigure supplement 2 (B)/3. wt no probe/1. PC/Image1.tif
- __MACOSX/Figure 4-supplement 2 source data/Figure 4ΓÇöfigure supplement 2 (B)/3. wt no probe/1. PC/
- __MACOSX/Figure 4-supplement 2 source data/Figure 4ΓÇöfigure supplement 2 (B)/3. wt no probe/1. PC/._Image1.tif
- Figure 4-supplement 2 source data/Figure 4ΓÇöfigure supplement 2 (B)/3. wt no probe/1. PC/Image3.tif
- __MACOSX/Figure 4-supplement 2 source data/Figure 4ΓÇöfigure supplement 2 (B)/3. wt no probe/1. PC/._Image3.tif
- Figure 4-supplement 2 source data/Figure 4ΓÇöfigure supplement 2 (B)/3. wt no probe/1. PC/Image5.tif
- __MACOSX/Figure 4-supplement 2 source data/Figure 4ΓÇöfigure supplement 2 (B)/3. wt no probe/1. PC/._Image5.tif
- Figure 4-supplement 2 source data/Figure 4ΓÇöfigure supplement 2 (B)/3. wt no probe/1. PC/Image7.tif
- __MACOSX/Figure 4-supplement 2 source data/Figure 4ΓÇöfigure supplement 2 (B)/3. wt no probe/1. PC/._Image7.tif
- __MACOSX/Figure 4-supplement 2 source data/Figure 4ΓÇöfigure supplement 2 (B)/3. wt no probe/._1. PC
- Figure 4-supplement 2 source data/Figure 4ΓÇöfigure supplement 2 (B)/3. wt no probe/2. Green/
- Figure 4-supplement 2 source data/Figure 4ΓÇöfigure supplement 2 (B)/3. wt no probe/2. Green/Image2.tif
- __MACOSX/Figure 4-supplement 2 source data/Figure 4ΓÇöfigure supplement 2 (B)/3. wt no probe/2. Green/
- __MACOSX/Figure 4-supplement 2 source data/Figure 4ΓÇöfigure supplement 2 (B)/3. wt no probe/2. Green/._Image2.tif
- Figure 4-supplement 2 source data/Figure 4ΓÇöfigure supplement 2 (B)/3. wt no probe/2. Green/Image4.tif
- __MACOSX/Figure 4-supplement 2 source data/Figure 4ΓÇöfigure supplement 2 (B)/3. wt no probe/2. Green/._Image4.tif
- Figure 4-supplement 2 source data/Figure 4ΓÇöfigure supplement 2 (B)/3. wt no probe/2. Green/Image6.tif
- __MACOSX/Figure 4-supplement 2 source data/Figure 4ΓÇöfigure supplement 2 (B)/3. wt no probe/2. Green/._Image6.tif
- Figure 4-supplement 2 source data/Figure 4ΓÇöfigure supplement 2 (B)/3. wt no probe/2. Green/Image8.tif
- __MACOSX/Figure 4-supplement 2 source data/Figure 4ΓÇöfigure supplement 2 (B)/3. wt no probe/2. Green/._Image8.tif
- Figure 4-supplement 2 source data/Figure 4ΓÇöfigure supplement 2 (B)/3. wt no probe/2. Green/No probe .mat
- __MACOSX/Figure 4-supplement 2 source data/Figure 4ΓÇöfigure supplement 2 (B)/3. wt no probe/2. Green/._No probe .mat
- __MACOSX/Figure 4-supplement 2 source data/Figure 4ΓÇöfigure supplement 2 (B)/3. wt no probe/._2. Green
- __MACOSX/Figure 4-supplement 2 source data/Figure 4ΓÇöfigure supplement 2 (B)/._3. wt no probe
- __MACOSX/Figure 4-supplement 2 source data/._Figure 4ΓÇöfigure supplement 2 (B)
