# Supplementary material for: Peptidoglycan precursor synthesis along the sidewall of pole-growing mycobacteria
Source: eLife. 2018 Sep 10;7:e37243. doi: 10.7554/eLife.37243 (PMC6191288; doi:10.7554/eLife.37243)
Supplement: Figure 4—figure supplement 2—source data 1. [file elife-37243-fig4-figsupp2-data1.zip › Figure 4-supplement 2 source data/Figure 4-figure supplement 2 source data 2.xlsx]

## Sheet: plot profiles
	These are from the samples I did today; did not image Caleby´s
	Wt no abx EDADA	Ldts no abx EDADA	No probe
	n = 70	n = 65	n = 40
1	0.1919	0.082	0.0005499
2	0.2391	0.126	0.0005841
3	0.2521	0.1343	0.0007196
4	0.2476	0.1361	0.0008583
5	0.2367	0.134	0.001031
6	0.2192	0.1295	0.001098
7	0.1972	0.1254	0.001107
8	0.1752	0.1205	0.001165
9	0.1556	0.1144	0.001208
10	0.1412	0.107	0.001326
11	0.1246	0.1001	0.001339
12	0.1138	0.09288	0.001346
13	0.1047	0.08815	0.001496
14	0.09796	0.08337	0.001373
15	0.09119	0.07984	0.001346
16	0.08676	0.07748	0.001293
17	0.08294	0.07518	0.001365
18	0.08105	0.07289	0.001406
19	0.0784	0.07217	0.001254
20	0.07607	0.07076	0.001246
21	0.07496	0.07025	0.001399
22	0.0738	0.06986	0.001394
23	0.0736	0.06881	0.001357
24	0.07299	0.06813	0.001426
25	0.07233	0.06828	0.001432
26	0.07265	0.06755	0.001478
27	0.07197	0.06825	0.001494
28	0.07278	0.0685	0.001476
29	0.07318	0.06789	0.00162
30	0.07352	0.06749	0.001686
31	0.07455	0.06854	0.001622
32	0.0751	0.06999	0.001693
33	0.07361	0.07186	0.001683
34	0.07239	0.07333	0.001593
35	0.07115	0.07498	0.001608
36	0.07188	0.07612	0.001734
37	0.07285	0.07592	0.001861
38	0.07345	0.07512	0.001877
39	0.07627	0.07469	0.001884
40	0.07848	0.07611	0.001749
41	0.08124	0.07811	0.00169
42	0.08585	0.08056	0.001553
43	0.0925	0.08403	0.001614
44	0.09855	0.08887	0.001667
45	0.1034	0.09364	0.00171
46	0.1087	0.0985	0.001976
47	0.1136	0.1041	0.001909
48	0.1148	0.1104	0.001935
49	0.1101	0.1143	0.001942
50	0.1048	0.1152	0.002011
51	0.09798	0.1146	0.002037
52	0.09465	0.1128	0.002033
53	0.09343	0.1083	0.002134
54	0.09284	0.1036	0.002178
55	0.09118	0.09983	0.00219
56	0.08905	0.09674	0.002226
57	0.08788	0.0953	0.002236
58	0.08794	0.09518	0.002038
59	0.08712	0.09528	0.001968
60	0.08842	0.09549	0.001869
61	0.0904	0.09558	0.001932
62	0.09227	0.0947	0.001898
63	0.09388	0.09394	0.001877
64	0.09536	0.0929	0.001761
65	0.09784	0.09312	0.001635
66	0.1004	0.09274	0.001571
67	0.1015	0.09409	0.00163
68	0.104	0.09627	0.001597
69	0.1066	0.09727	0.001518
70	0.1096	0.09859	0.001549
71	0.1125	0.09974	0.001583
72	0.1156	0.1016	0.001611
73	0.1189	0.1036	0.001654
74	0.1234	0.1062	0.001781
75	0.127	0.1095	0.001762
76	0.1317	0.1126	0.001803
77	0.1362	0.116	0.001786
78	0.1411	0.1198	0.001769
79	0.1473	0.1241	0.001732
80	0.1555	0.1296	0.00157
81	0.1629	0.1352	0.001668
82	0.1729	0.1402	0.00169
83	0.1851	0.1474	0.001636
84	0.1969	0.1559	0.001633
85	0.2103	0.1648	0.00159
86	0.2268	0.1738	0.001481
87	0.2445	0.1832	0.001589
88	0.2646	0.195	0.001537
89	0.2865	0.2079	0.001466
90	0.306	0.2199	0.001499
91	0.3278	0.2317	0.0015
92	0.3527	0.242	0.001561
93	0.3741	0.25	0.001596
94	0.3915	0.259	0.0016
95	0.4026	0.2652	0.001452
96	0.4049	0.2668	0.001414
97	0.4012	0.2614	0.001336
98	0.3807	0.251	0.001002
99	0.3439	0.2364	0.0007675
100	0.1126	0.1055	1.439e-08
	14.4384	11.5928	0.156129

## Sheet: Flow experiments 180724
				EDADA
		Date	Done by	Wt no antibiotics	Average	LdtABE	Average
		180724	Alam	1956	1831	1436	1434.67
		180724	Alam	1837		1314
		180724	Alam	1700		1554
		180724	Caleby	1419	1514	1059	1075.67
		180724	Caleby	1481		1049
		180724	Caleby	1642		1119

## Sheet: Compiled Ldts data
TRIPLICATE MFIs										LOG TRANSFORMED
RADA	wt	ldtB	ldtA	ldtE	ldtBA	ldtBE	ldtAE	ldtABE		RADA	wt	ldtB	ldtA	ldtE	ldtBA	ldtBE	ldtAE	ldtABE
170708	211.333	145.333	130.667	114.667	116.333	158.667	84.3333	52.3333		170708	2.32497	2.16237	2.11616	2.05944	2.0657	2.20049	1.926	1.71878
170710	2971.75							276.8		170710	3.47301							2.44217
170718	194	130.333	103	110	95.3333	93.3333	52	28		170718	2.2878	2.11506	2.01284	2.04139	1.97924	1.97004	1.716	1.44716
170617	111.5	83.3333	112	80	16.6667	33.3333	6.3333	34.3333		170617	2.04727	1.92082	2.04922	1.90309	1.22185	1.52288	0.80163	1.53572
170608	151.667	152	133.333	161	73	71	59.3333	43.3333		170608	2.18089	2.18184	2.12494	2.20683	1.86332	1.85126	1.7733	1.63682
170818	1040.33			428.667				73.3333		170818	3.01717			2.63212				1.8653
170207	123.667									170207	2.09225
170113	147.333	136.333	116	111				19.3333		170113	2.1683	2.1346	2.06446	2.04532				1.28631
180720	361.667							79		180720	2.55831							1.89763
AVERAGE	590.361	129.467	119	167.556	75.3333	89.0833	50.5	75.8083		AVERAGE	2.44896	2.10294	2.07352	2.14803	1.78253	1.88616	1.55423	1.70461
STDEV	939.574	27.091	12.8019	130.535	42.9271	52.5832	32.5355	83.8493		STDEV	0.514381	0.10497	0.046951	0.255955	0.382873	0.282269	0.509503	0.375142
alkDADA	wt	ldtB	ldtA	ldtE	ldtBA	ldtBE	ldtAE	ldtABE		alkDADA	wt	ldtB	ldtA	ldtE	ldtBA	ldtBE	ldtAE	ldtABE
170708	165.333	93.6667	91.3333	74	55.3333	118.667	82.3333	127.667		170708	2.21836	1.97159	1.96063	1.86923	1.74299	2.07433	1.91558	2.10608
170718	126.667	89	53.3333	48.3333	40	70	52.3333	50.6667		170718	2.10266	1.94939	1.727	1.68425	1.60206	1.8451	1.71878	1.70472
170617	469.333	370.333	378	304.333	39.3333	115.333	38	247.333		170617	2.67148	2.56859	2.57749	2.48335	1.59476	2.06195	1.57978	2.39328
170608	218.667	205.333	181	129	85.6667	151.667	90.3333	111.667		170608	2.33978	2.31246	2.25768	2.11059	1.93281	2.18089	1.95585	2.04792
170818	445			223				284		170818	2.64836							2.45332
170207	463.333							332.667		170207	2.66589							2.52201
180204	252							127.872		180204	2.4014							2.10677
180720	797							302.667		180720	2.90146							2.48096
180724	1831							1434.67			3.26269							3.15675
180724	1514							1075.67			3.18013							3.03168
180724 (Alam)	1831							1434.67
180724 (Caleb)	1514							1075.67

## Sheet: Statistics Ldts AlkDADA
				Used loged data for analysis																							Used loged data for analysis
		ANOVA (with 180724´s data)								Post-hoc (Dunnett´s; with 180724´s data)												ANOVA (excluded 180724´s data)							Post-hoc (Dunnet´s excluding 180724´s data)
		Table Analyzed	Sloan´s Ldts AlkDADA						Number of families	1												Table Analyzed	Sloan´s Ldts AlkDADA						Number of families	1
		Data sets analyzed	A : wt	B : ldtB	C : ldtA	D : ldtE	E : ldtBA		Number of comparisons per family	7												Data sets analyzed	A : wt	B : ldtB	C : ldtA	D : ldtE	E : ldtBA		Number of comparisons per family	7
									Alpha	0.05																			Alpha	0.05
		ANOVA summary																				ANOVA summary
		F	4.814						Dunnett's multiple comparisons test	Mean Diff.	95.00% CI of diff.	Significant?	Summary	Adjusted P Value	A-?							F	4.611						Dunnett's multiple comparisons test	Mean Diff.	95.00% CI of diff.	Significant?	Summary	Adjusted P Value	A-?
		P value	0.0007																			P value	0.0012
		P value summary	***						wt vs. ldtB	0.4387	-0.1286 to 1.006	No	ns	0.1871	B	ldtB						P value summary	**						wt vs. ldtB	0.2932	-0.1634 to 0.7498	No	ns	0.3479	B	ldtB
		Significant diff. among means (P < 0.05)?	Yes						wt vs. ldtA	0.5085	-0.0588 to 1.076	No	ns	0.0943	C	ldtA						Significant diff. among means (P < 0.05)?	Yes						wt vs. ldtA	0.363	-0.09363 to 0.8196	No	ns	0.1652	C	ldtA
		R square	0.4835						wt vs. ldtE	0.6024	0.03504 to 1.17	Yes	*	0.0335	D	ldtE						R square	0.5021						wt vs. ldtE	0.4568	0.0002144 to 0.9134	Yes	*	0.0498	D	ldtE
									wt vs. ldtBA	0.9211	0.3537 to 1.488	Yes	***	0.0005	E	ldtBA													wt vs. ldtBA	0.7755	0.3189 to 1.232	Yes	***	0.0003	E	ldtBA
		Brown-Forsythe test							wt vs. ldtBE	0.5987	0.03133 to 1.166	Yes	*	0.0349	F	ldtBE						Brown-Forsythe test							wt vs. ldtBE	0.4531	-0.003499 to 0.9097	No	ns	0.0525	F	ldtBE
		F (DFn, DFd)	1.075 (7, 36)						wt vs. ldtAE	0.8467	0.2794 to 1.414	Yes	**	0.0014	G	ldtAE						F (DFn, DFd)	1.36 (7, 32)						wt vs. ldtAE	0.7012	0.2446 to 1.158	Yes	**	0.0011	G	ldtAE
		P value	0.3993						wt vs. ldtABE	0.2389	-0.19 to 0.6677	No	ns	0.4971	H	ldtABE						P value	0.2557						wt vs. ldtABE	0.2668	-0.106 to 0.6396	No	ns	0.2475	H	ldtABE
		P value summary	ns																			P value summary	ns
		Are SDs significantly different (P < 0.05)?	No																			Are SDs significantly different (P < 0.05)?	No
									Test details	Mean 1	Mean 2	Mean Diff.	SE of diff.	n1	n2	q	DF												Test details	Mean 1	Mean 2	Mean Diff.	SE of diff.	n1	n2	q	DF
		Bartlett's test																				Bartlett's test
		Bartlett's statistic (corrected)	7.967						wt vs. ldtB	2.639	2.201	0.4387	0.2067	10	4	2.122	36					Bartlett's statistic (corrected)	4.556						wt vs. ldtB	2.494	2.201	0.2932	0.1653	8	4	1.773	32
		P value	0.3355						wt vs. ldtA	2.639	2.131	0.5085	0.2067	10	4	2.46	36					P value	0.714						wt vs. ldtA	2.494	2.131	0.363	0.1653	8	4	2.195	32
		P value summary	ns						wt vs. ldtE	2.639	2.037	0.6024	0.2067	10	4	2.914	36					P value summary	ns						wt vs. ldtE	2.494	2.037	0.4568	0.1653	8	4	2.763	32
		Are SDs significantly different (P < 0.05)?	No						wt vs. ldtBA	2.639	1.718	0.9211	0.2067	10	4	4.456	36					Are SDs significantly different (P < 0.05)?	No						wt vs. ldtBA	2.494	1.718	0.7755	0.1653	8	4	4.691	32
									wt vs. ldtBE	2.639	2.041	0.5987	0.2067	10	4	2.896	36												wt vs. ldtBE	2.494	2.041	0.4531	0.1653	8	4	2.741	32
		ANOVA table	SS	DF	MS	F (DFn, DFd)	P value		wt vs. ldtAE	2.639	1.792	0.8467	0.2067	10	4	4.096	36					ANOVA table	SS	DF	MS	F (DFn, DFd)	P value		wt vs. ldtAE	2.494	1.792	0.7012	0.1653	8	4	4.241	32
		Treatment (between columns)	4.114	7	0.5877	F (7, 36) = 4.814	P=0.0007		wt vs. ldtABE	2.639	2.4	0.2389	0.1563	10	10	1.529	36					Treatment (between columns)	2.352	7	0.3361	F (7, 32) = 4.611	P=0.0012		wt vs. ldtABE	2.494	2.227	0.2668	0.135	8	8	1.976	32
		Residual (within columns)	4.395	36	0.1221																	Residual (within columns)	2.332	32	0.07289
		Total	8.509	43																		Total	4.685	39
		Data summary																				Data summary
		Number of treatments (columns)	8																			Number of treatments (columns)	8
		Number of values (total)	44																			Number of values (total)	40

## Sheet: Sheet1
AVERAGED MFIs from technical replicates
RADA	wt	ldtB	ldtA	ldtE	ldtBA	ldtBE	ldtAE	ldtABE			wt	ldtB	ldtA	ldtE	ldtBA	ldtBE	ldtAE	ldtABE
170708	211.333	145.333	130.667	114.667	116.333	158.667	84.3333	52.3333			100	68.7697	61.8297	54.2587	55.0473	75.0789	39.9054	24.7634
170710	2971.75							276.8			100							9.31438
170718	194	130.333	103	110	95.3333	93.3333	52	28			100	67.1821	53.0928	56.701	49.1409	48.1099	26.8041	14.433
170617	111.5	83.3333	112	80	16.6667	33.3333	6.3333	34.3333			100	74.7384	100.448	71.7489	14.9477	29.8953	5.68009	30.7922			ldtB	ldtA	ldtE	ldtBE	ldtBA	ldtAE	ldtABE
170608	151.667	152	133.333	161	73	71	59.3333	43.3333			100	100.22	87.912	106.154	48.1319	46.8132	39.1208	28.5714		RADA	80.6888	76.4032	67.5678	49.9743	41.8169	27.8776	18.7361
170818	1040.33			428.667				73.3333			100			41.2047				7.04902		alkDADA	74.9313	65.1653	51.3732	55.2427	28.151	35.1304	62.0105
170207	123.667
170113	147.333	136.333	116	111				19.3333			100	92.5339	78.733	75.3394				13.1222			ldtB	ldtA	ldtE	ldtBE	ldtBA	ldtAE	ldtABE
180720	361.667							79			100							21.8433		RADA	14.8464	19.1821	22.6141	18.6804	18.1706	15.9683	9.59532
																				alkDADA	15.616	19.8048	10.7183	21.7038	13.5702	18.4611	14.8431
											100	80.6888	76.4032	67.5678	41.8169	49.9743	27.8776	18.7361
												14.8464	19.1821	22.6141	18.1706	18.6804	15.9683	9.59532
AVERAGE	590.361	129.467	119	167.556	75.3333	89.0833	50.5	75.8083
STDEV	939.574	27.091	12.8019	130.535	42.9271	52.5832	32.5355	83.8493
alkDADA	wt	ldtB	ldtA	ldtE	ldtBA	ldtBE	ldtAE	ldtABE			wt	ldtB	ldtA	ldtE	ldtBA	ldtBE	ldtAE	ldtABE
170708	165.333	93.6667	91.3333	74	55.3333	118.667	82.3333	127.667			100	56.6533	55.2419	44.7581	33.4677	71.7742	49.7984	77.2178
170718	126.667	89	53.3333	48.3333	40	70	52.3333	50.6667			100	70.2631	42.1052	38.1579	31.5789	55.2631	41.3158	40
170617	469.333	370.333	378	304.333	39.3333	115.333	38	247.333			100	78.9062	80.5398	64.8437	8.38068	24.5739	8.09659	52.6989
170608	218.667	205.333	181	129	85.6667	151.667	90.3333	111.667			100	93.9024	82.7744	58.9939	39.1768	69.3598	41.311	51.0671
170818	445			223				284			100			50.1124				63.8202
170207	463.333							332.667			100							71.7986
180204	252							127.872			100							50.7428
180720	797							302.667			100							37.9757
180724	1831							1434.67			100							78.3543
180724	1514							1075.67			100							71.048
180724 (Alam)	1831							1434.67			100							78.3543
180724 (Caleb)	1514							1075.67			100							71.048
											100	74.9313	65.1653	51.3732	28.151	55.2427	35.1304	62.0105
												15.616	19.8048	10.7183	13.5702	21.7038	18.4611	14.8431
