# Supplementary material for: Peptidoglycan precursor synthesis along the sidewall of pole-growing mycobacteria
Source: eLife. 2018 Sep 10;7:e37243. doi: 10.7554/eLife.37243 (PMC6191288; doi:10.7554/eLife.37243)
Supplement: Figure 5—source data 1. [file elife-37243-fig5-data1.zip]

Archive with 10 entries (7 files):
- Figure 5 source data/
- Figure 5 source data/1. Lipid II control blot.tif
- __MACOSX/
- __MACOSX/Figure 5 source data/
- __MACOSX/Figure 5 source data/._1. Lipid II control blot.tif
- Figure 5 source data/2. EDADA in lipid II blot.tif
- __MACOSX/Figure 5 source data/._2. EDADA in lipid II blot.tif
- Figure 5 source data/3. ADADA in lipid II blot.tif
- __MACOSX/Figure 5 source data/._3. ADADA in lipid II blot.tif
- __MACOSX/._Figure 5 source data
