# Supplementary material for: Peptidoglycan precursor synthesis along the sidewall of pole-growing mycobacteria
Source: eLife. 2018 Sep 10;7:e37243. doi: 10.7554/eLife.37243 (PMC6191288; doi:10.7554/eLife.37243)
Supplement: Figure 5—figure supplement 1—source data 1. [file elife-37243-fig5-figsupp1-data1.zip]

Archive with 10 entries (7 files):
- Figure 5ΓÇöfigure supplement 1 source data/
- Figure 5ΓÇöfigure supplement 1 source data/.DS_Store
- __MACOSX/
- __MACOSX/Figure 5ΓÇöfigure supplement 1 source data/
- __MACOSX/Figure 5ΓÇöfigure supplement 1 source data/._.DS_Store
- Figure 5ΓÇöfigure supplement 1 source data/Wt + EDADA 2 min pulse reconstructed.nd2
- __MACOSX/Figure 5ΓÇöfigure supplement 1 source data/._Wt + EDADA 2 min pulse reconstructed.nd2
- Figure 5ΓÇöfigure supplement 1 source data/Wt + EDADA 2 min pulse.nd2
- __MACOSX/Figure 5ΓÇöfigure supplement 1 source data/._Wt + EDADA 2 min pulse.nd2
- __MACOSX/._Figure 5ΓÇöfigure supplement 1 source data
