# Supplementary material for: Peptidoglycan precursor synthesis along the sidewall of pole-growing mycobacteria
Source: eLife. 2018 Sep 10;7:e37243. doi: 10.7554/eLife.37243 (PMC6191288; doi:10.7554/eLife.37243)
Supplement: Figure 5—figure supplement 2—source data 1. [file elife-37243-fig5-figsupp2-data1.zip]

Archive with 16 entries (13 files):
- Figure 5-figure supplement 2 source data/
- Figure 5-figure supplement 2 source data/wt GFP 1.tif
- __MACOSX/
- __MACOSX/Figure 5-figure supplement 2 source data/
- __MACOSX/Figure 5-figure supplement 2 source data/._wt GFP 1.tif
- Figure 5-figure supplement 2 source data/wt GFP 2.tif
- __MACOSX/Figure 5-figure supplement 2 source data/._wt GFP 2.tif
- Figure 5-figure supplement 2 source data/wt GFP 3.tif
- __MACOSX/Figure 5-figure supplement 2 source data/._wt GFP 3.tif
- Figure 5-figure supplement 2 source data/wt PC 1.tif
- __MACOSX/Figure 5-figure supplement 2 source data/._wt PC 1.tif
- Figure 5-figure supplement 2 source data/wt PC 2.tif
- __MACOSX/Figure 5-figure supplement 2 source data/._wt PC 2.tif
- Figure 5-figure supplement 2 source data/wt PC 3.tif
- __MACOSX/Figure 5-figure supplement 2 source data/._wt PC 3.tif
- __MACOSX/._Figure 5-figure supplement 2 source data
