# Supplementary material for: Peptidoglycan precursor synthesis along the sidewall of pole-growing mycobacteria
Source: eLife. 2018 Sep 10;7:e37243. doi: 10.7554/eLife.37243 (PMC6191288; doi:10.7554/eLife.37243)
Supplement: Figure 5—figure supplement 3—source data 1. [file elife-37243-fig5-figsupp3-data1.zip]

Archive with 184 entries (153 files):
- Figure 5-figure supplement 3 source data/
- Figure 5-figure supplement 3 source data/.DS_Store
- __MACOSX/
- __MACOSX/Figure 5-figure supplement 3 source data/
- __MACOSX/Figure 5-figure supplement 3 source data/._.DS_Store
- Figure 5-figure supplement 3 source data/1. PonA1-RFP SIMe /
- Figure 5-figure supplement 3 source data/1. PonA1-RFP SIMe /.DS_Store
- __MACOSX/Figure 5-figure supplement 3 source data/1. PonA1-RFP SIMe /
- __MACOSX/Figure 5-figure supplement 3 source data/1. PonA1-RFP SIMe /._.DS_Store
- Figure 5-figure supplement 3 source data/1. PonA1-RFP SIMe /PonA1-RFP 2 Reconstructed.nd2
- __MACOSX/Figure 5-figure supplement 3 source data/1. PonA1-RFP SIMe /._PonA1-RFP 2 Reconstructed.nd2
- Figure 5-figure supplement 3 source data/1. PonA1-RFP SIMe /PonA1-RFP 2.nd2
- __MACOSX/Figure 5-figure supplement 3 source data/1. PonA1-RFP SIMe /._PonA1-RFP 2.nd2
- Figure 5-figure supplement 3 source data/1. PonA1-RFP SIMe /PonA1-RFP Reconstructed.nd2
- __MACOSX/Figure 5-figure supplement 3 source data/1. PonA1-RFP SIMe /._PonA1-RFP Reconstructed.nd2
- Figure 5-figure supplement 3 source data/1. PonA1-RFP SIMe /PonA1-RFP.nd2
- __MACOSX/Figure 5-figure supplement 3 source data/1. PonA1-RFP SIMe /._PonA1-RFP.nd2
- __MACOSX/Figure 5-figure supplement 3 source data/._1. PonA1-RFP SIMe 
- Figure 5-figure supplement 3 source data/2. Bocillin labeling- conventional microscopy /
- Figure 5-figure supplement 3 source data/2. Bocillin labeling- conventional microscopy /.DS_Store
- __MACOSX/Figure 5-figure supplement 3 source data/2. Bocillin labeling- conventional microscopy /
- __MACOSX/Figure 5-figure supplement 3 source data/2. Bocillin labeling- conventional microscopy /._.DS_Store
- Figure 5-figure supplement 3 source data/2. Bocillin labeling- conventional microscopy /1. No bocillin/
- Figure 5-figure supplement 3 source data/2. Bocillin labeling- conventional microscopy /1. No bocillin/.DS_Store
- __MACOSX/Figure 5-figure supplement 3 source data/2. Bocillin labeling- conventional microscopy /1. No bocillin/
- __MACOSX/Figure 5-figure supplement 3 source data/2. Bocillin labeling- conventional microscopy /1. No bocillin/._.DS_Store
- Figure 5-figure supplement 3 source data/2. Bocillin labeling- conventional microscopy /1. No bocillin/1. PC/
- Figure 5-figure supplement 3 source data/2. Bocillin labeling- conventional microscopy /1. No bocillin/1. PC/1.tif
- __MACOSX/Figure 5-figure supplement 3 source data/2. Bocillin labeling- conventional microscopy /1. No bocillin/1. PC/
- __MACOSX/Figure 5-figure supplement 3 source data/2. Bocillin labeling- conventional microscopy /1. No bocillin/1. PC/._1.tif
- Figure 5-figure supplement 3 source data/2. Bocillin labeling- conventional microscopy /1. No bocillin/1. PC/2.tif
- __MACOSX/Figure 5-figure supplement 3 source data/2. Bocillin labeling- conventional microscopy /1. No bocillin/1. PC/._2.tif
- Figure 5-figure supplement 3 source data/2. Bocillin labeling- conventional microscopy /1. No bocillin/1. PC/3.tif
- __MACOSX/Figure 5-figure supplement 3 source data/2. Bocillin labeling- conventional microscopy /1. No bocillin/1. PC/._3.tif
- __MACOSX/Figure 5-figure supplement 3 source data/2. Bocillin labeling- conventional microscopy /1. No bocillin/._1. PC
- Figure 5-figure supplement 3 source data/2. Bocillin labeling- conventional microscopy /1. No bocillin/2. Green/
- Figure 5-figure supplement 3 source data/2. Bocillin labeling- conventional microscopy /1. No bocillin/2. Green/.DS_Store
- __MACOSX/Figure 5-figure supplement 3 source data/2. Bocillin labeling- conventional microscopy /1. No bocillin/2. Green/
- __MACOSX/Figure 5-figure supplement 3 source data/2. Bocillin labeling- conventional microscopy /1. No bocillin/2. Green/._.DS_Store
- Figure 5-figure supplement 3 source data/2. Bocillin labeling- conventional microscopy /1. No bocillin/2. Green/1.tif
- __MACOSX/Figure 5-figure supplement 3 source data/2. Bocillin labeling- conventional microscopy /1. No bocillin/2. Green/._1.tif
- Figure 5-figure supplement 3 source data/2. Bocillin labeling- conventional microscopy /1. No bocillin/2. Green/2.tif
- __MACOSX/Figure 5-figure supplement 3 source data/2. Bocillin labeling- conventional microscopy /1. No bocillin/2. Green/._2.tif
- Figure 5-figure supplement 3 source data/2. Bocillin labeling- conventional microscopy /1. No bocillin/2. Green/3.tif
- __MACOSX/Figure 5-figure supplement 3 source data/2. Bocillin labeling- conventional microscopy /1. No bocillin/2. Green/._3.tif
- __MACOSX/Figure 5-figure supplement 3 source data/2. Bocillin labeling- conventional microscopy /1. No bocillin/._2. Green
- __MACOSX/Figure 5-figure supplement 3 source data/2. Bocillin labeling- conventional microscopy /._1. No bocillin
- Figure 5-figure supplement 3 source data/2. Bocillin labeling- conventional microscopy /2. No antibiotics/
- Figure 5-figure supplement 3 source data/2. Bocillin labeling- conventional microscopy /2. No antibiotics/.DS_Store
- __MACOSX/Figure 5-figure supplement 3 source data/2. Bocillin labeling- conventional microscopy /2. No antibiotics/
- __MACOSX/Figure 5-figure supplement 3 source data/2. Bocillin labeling- conventional microscopy /2. No antibiotics/._.DS_Store
- Figure 5-figure supplement 3 source data/2. Bocillin labeling- conventional microscopy /2. No antibiotics/1. PC/
- Figure 5-figure supplement 3 source data/2. Bocillin labeling- conventional microscopy /2. No antibiotics/1. PC/1.tif
- __MACOSX/Figure 5-figure supplement 3 source data/2. Bocillin labeling- conventional microscopy /2. No antibiotics/1. PC/
- __MACOSX/Figure 5-figure supplement 3 source data/2. Bocillin labeling- conventional microscopy /2. No antibiotics/1. PC/._1.tif
- Figure 5-figure supplement 3 source data/2. Bocillin labeling- conventional microscopy /2. No antibiotics/1. PC/2.tif
- __MACOSX/Figure 5-figure supplement 3 source data/2. Bocillin labeling- conventional microscopy /2. No antibiotics/1. PC/._2.tif
- Figure 5-figure supplement 3 source data/2. Bocillin labeling- conventional microscopy /2. No antibiotics/1. PC/3.tif
- __MACOSX/Figure 5-figure supplement 3 source data/2. Bocillin labeling- conventional microscopy /2. No antibiotics/1. PC/._3.tif
- __MACOSX/Figure 5-figure supplement 3 source data/2. Bocillin labeling- conventional microscopy /2. No antibiotics/._1. PC
- Figure 5-figure supplement 3 source data/2. Bocillin labeling- conventional microscopy /2. No antibiotics/2. Green/
- Figure 5-figure supplement 3 source data/2. Bocillin labeling- conventional microscopy /2. No antibiotics/2. Green/1.tif
- __MACOSX/Figure 5-figure supplement 3 source data/2. Bocillin labeling- conventional microscopy /2. No antibiotics/2. Green/
- __MACOSX/Figure 5-figure supplement 3 source data/2. Bocillin labeling- conventional microscopy /2. No antibiotics/2. Green/._1.tif
- Figure 5-figure supplement 3 source data/2. Bocillin labeling- conventional microscopy /2. No antibiotics/2. Green/2.tif
- __MACOSX/Figure 5-figure supplement 3 source data/2. Bocillin labeling- conventional microscopy /2. No antibiotics/2. Green/._2.tif
- Figure 5-figure supplement 3 source data/2. Bocillin labeling- conventional microscopy /2. No antibiotics/2. Green/3.tif
- __MACOSX/Figure 5-figure supplement 3 source data/2. Bocillin labeling- conventional microscopy /2. No antibiotics/2. Green/._3.tif
- Figure 5-figure supplement 3 source data/2. Bocillin labeling- conventional microscopy /2. No antibiotics/2. Green/ponA 1 depletion no atc green.mat
- __MACOSX/Figure 5-figure supplement 3 source data/2. Bocillin labeling- conventional microscopy /2. No antibiotics/2. Green/._ponA 1 depletion no atc green.mat
- __MACOSX/Figure 5-figure supplement 3 source data/2. Bocillin labeling- conventional microscopy /2. No antibiotics/._2. Green
- __MACOSX/Figure 5-figure supplement 3 source data/2. Bocillin labeling- conventional microscopy /._2. No antibiotics
- Figure 5-figure supplement 3 source data/2. Bocillin labeling- conventional microscopy /3. Ampicillin treated/
- Figure 5-figure supplement 3 source data/2. Bocillin labeling- conventional microscopy /3. Ampicillin treated/.DS_Store
- __MACOSX/Figure 5-figure supplement 3 source data/2. Bocillin labeling- conventional microscopy /3. Ampicillin treated/
- __MACOSX/Figure 5-figure supplement 3 source data/2. Bocillin labeling- conventional microscopy /3. Ampicillin treated/._.DS_Store
- Figure 5-figure supplement 3 source data/2. Bocillin labeling- conventional microscopy /3. Ampicillin treated/1. PC/
- Figure 5-figure supplement 3 source data/2. Bocillin labeling- conventional microscopy /3. Ampicillin treated/1. PC/1.tif
- __MACOSX/Figure 5-figure supplement 3 source data/2. Bocillin labeling- conventional microscopy /3. Ampicillin treated/1. PC/
- __MACOSX/Figure 5-figure supplement 3 source data/2. Bocillin labeling- conventional microscopy /3. Ampicillin treated/1. PC/._1.tif
- Figure 5-figure supplement 3 source data/2. Bocillin labeling- conventional microscopy /3. Ampicillin treated/1. PC/10.tif
- __MACOSX/Figure 5-figure supplement 3 source data/2. Bocillin labeling- conventional microscopy /3. Ampicillin treated/1. PC/._10.tif
- Figure 5-figure supplement 3 source data/2. Bocillin labeling- conventional microscopy /3. Ampicillin treated/1. PC/2.tif
- __MACOSX/Figure 5-figure supplement 3 source data/2. Bocillin labeling- conventional microscopy /3. Ampicillin treated/1. PC/._2.tif
- Figure 5-figure supplement 3 source data/2. Bocillin labeling- conventional microscopy /3. Ampicillin treated/1. PC/3.tif
- __MACOSX/Figure 5-figure supplement 3 source data/2. Bocillin labeling- conventional microscopy /3. Ampicillin treated/1. PC/._3.tif
- Figure 5-figure supplement 3 source data/2. Bocillin labeling- conventional microscopy /3. Ampicillin treated/1. PC/4.tif
- __MACOSX/Figure 5-figure supplement 3 source data/2. Bocillin labeling- conventional microscopy /3. Ampicillin treated/1. PC/._4.tif
- Figure 5-figure supplement 3 source data/2. Bocillin labeling- conventional microscopy /3. Ampicillin treated/1. PC/5.tif
- __MACOSX/Figure 5-figure supplement 3 source data/2. Bocillin labeling- conventional microscopy /3. Ampicillin treated/1. PC/._5.tif
- Figure 5-figure supplement 3 source data/2. Bocillin labeling- conventional microscopy /3. Ampicillin treated/1. PC/6.tif
- __MACOSX/Figure 5-figure supplement 3 source data/2. Bocillin labeling- conventional microscopy /3. Ampicillin treated/1. PC/._6.tif
- Figure 5-figure supplement 3 source data/2. Bocillin labeling- conventional microscopy /3. Ampicillin treated/1. PC/7.tif
- __MACOSX/Figure 5-figure supplement 3 source data/2. Bocillin labeling- conventional microscopy /3. Ampicillin treated/1. PC/._7.tif
- Figure 5-figure supplement 3 source data/2. Bocillin labeling- conventional microscopy /3. Ampicillin treated/1. PC/8.tif
- __MACOSX/Figure 5-figure supplement 3 source data/2. Bocillin labeling- conventional microscopy /3. Ampicillin treated/1. PC/._8.tif
- Figure 5-figure supplement 3 source data/2. Bocillin labeling- conventional microscopy /3. Ampicillin treated/1. PC/9.tif
- __MACOSX/Figure 5-figure supplement 3 source data/2. Bocillin labeling- conventional microscopy /3. Ampicillin treated/1. PC/._9.tif
- __MACOSX/Figure 5-figure supplement 3 source data/2. Bocillin labeling- conventional microscopy /3. Ampicillin treated/._1. PC
- Figure 5-figure supplement 3 source data/2. Bocillin labeling- conventional microscopy /3. Ampicillin treated/2. Green/
- Figure 5-figure supplement 3 source data/2. Bocillin labeling- conventional microscopy /3. Ampicillin treated/2. Green/1.tif
- __MACOSX/Figure 5-figure supplement 3 source data/2. Bocillin labeling- conventional microscopy /3. Ampicillin treated/2. Green/
- __MACOSX/Figure 5-figure supplement 3 source data/2. Bocillin labeling- conventional microscopy /3. Ampicillin treated/2. Green/._1.tif
- Figure 5-figure supplement 3 source data/2. Bocillin labeling- conventional microscopy /3. Ampicillin treated/2. Green/10.tif
- __MACOSX/Figure 5-figure supplement 3 source data/2. Bocillin labeling- conventional microscopy /3. Ampicillin treated/2. Green/._10.tif
- Figure 5-figure supplement 3 source data/2. Bocillin labeling- conventional microscopy /3. Ampicillin treated/2. Green/2.tif
- __MACOSX/Figure 5-figure supplement 3 source data/2. Bocillin labeling- conventional microscopy /3. Ampicillin treated/2. Green/._2.tif
- Figure 5-figure supplement 3 source data/2. Bocillin labeling- conventional microscopy /3. Ampicillin treated/2. Green/3.tif
- __MACOSX/Figure 5-figure supplement 3 source data/2. Bocillin labeling- conventional microscopy /3. Ampicillin treated/2. Green/._3.tif
- Figure 5-figure supplement 3 source data/2. Bocillin labeling- conventional microscopy /3. Ampicillin treated/2. Green/4.tif
- __MACOSX/Figure 5-figure supplement 3 source data/2. Bocillin labeling- conventional microscopy /3. Ampicillin treated/2. Green/._4.tif
- Figure 5-figure supplement 3 source data/2. Bocillin labeling- conventional microscopy /3. Ampicillin treated/2. Green/5.tif
- __MACOSX/Figure 5-figure supplement 3 source data/2. Bocillin labeling- conventional microscopy /3. Ampicillin treated/2. Green/._5.tif
- Figure 5-figure supplement 3 source data/2. Bocillin labeling- conventional microscopy /3. Ampicillin treated/2. Green/6.tif
- __MACOSX/Figure 5-figure supplement 3 source data/2. Bocillin labeling- conventional microscopy /3. Ampicillin treated/2. Green/._6.tif
- Figure 5-figure supplement 3 source data/2. Bocillin labeling- conventional microscopy /3. Ampicillin treated/2. Green/7.tif
- __MACOSX/Figure 5-figure supplement 3 source data/2. Bocillin labeling- conventional microscopy /3. Ampicillin treated/2. Green/._7.tif
- Figure 5-figure supplement 3 source data/2. Bocillin labeling- conventional microscopy /3. Ampicillin treated/2. Green/8.tif
- __MACOSX/Figure 5-figure supplement 3 source data/2. Bocillin labeling- conventional microscopy /3. Ampicillin treated/2. Green/._8.tif
- Figure 5-figure supplement 3 source data/2. Bocillin labeling- conventional microscopy /3. Ampicillin treated/2. Green/9.tif
- __MACOSX/Figure 5-figure supplement 3 source data/2. Bocillin labeling- conventional microscopy /3. Ampicillin treated/2. Green/._9.tif
- Figure 5-figure supplement 3 source data/2. Bocillin labeling- conventional microscopy /3. Ampicillin treated/2. Green/PonA1 no atc amp green.mat
- __MACOSX/Figure 5-figure supplement 3 source data/2. Bocillin labeling- conventional microscopy /3. Ampicillin treated/2. Green/._PonA1 no atc amp green.mat
- __MACOSX/Figure 5-figure supplement 3 source data/2. Bocillin labeling- conventional microscopy /3. Ampicillin treated/._2. Green
- __MACOSX/Figure 5-figure supplement 3 source data/2. Bocillin labeling- conventional microscopy /._3. Ampicillin treated
- Figure 5-figure supplement 3 source data/2. Bocillin labeling- conventional microscopy /4. DCS treated/
- Figure 5-figure supplement 3 source data/2. Bocillin labeling- conventional microscopy /4. DCS treated/.DS_Store
- __MACOSX/Figure 5-figure supplement 3 source data/2. Bocillin labeling- conventional microscopy /4. DCS treated/
- __MACOSX/Figure 5-figure supplement 3 source data/2. Bocillin labeling- conventional microscopy /4. DCS treated/._.DS_Store
- Figure 5-figure supplement 3 source data/2. Bocillin labeling- conventional microscopy /4. DCS treated/1. PC/
- Figure 5-figure supplement 3 source data/2. Bocillin labeling- conventional microscopy /4. DCS treated/1. PC/1.tif
- __MACOSX/Figure 5-figure supplement 3 source data/2. Bocillin labeling- conventional microscopy /4. DCS treated/1. PC/
- __MACOSX/Figure 5-figure supplement 3 source data/2. Bocillin labeling- conventional microscopy /4. DCS treated/1. PC/._1.tif
- Figure 5-figure supplement 3 source data/2. Bocillin labeling- conventional microscopy /4. DCS treated/1. PC/10.tif
- __MACOSX/Figure 5-figure supplement 3 source data/2. Bocillin labeling- conventional microscopy /4. DCS treated/1. PC/._10.tif
- Figure 5-figure supplement 3 source data/2. Bocillin labeling- conventional microscopy /4. DCS treated/1. PC/11.tif
- __MACOSX/Figure 5-figure supplement 3 source data/2. Bocillin labeling- conventional microscopy /4. DCS treated/1. PC/._11.tif
- Figure 5-figure supplement 3 source data/2. Bocillin labeling- conventional microscopy /4. DCS treated/1. PC/2.tif
- __MACOSX/Figure 5-figure supplement 3 source data/2. Bocillin labeling- conventional microscopy /4. DCS treated/1. PC/._2.tif
- Figure 5-figure supplement 3 source data/2. Bocillin labeling- conventional microscopy /4. DCS treated/1. PC/3.tif
- __MACOSX/Figure 5-figure supplement 3 source data/2. Bocillin labeling- conventional microscopy /4. DCS treated/1. PC/._3.tif
- Figure 5-figure supplement 3 source data/2. Bocillin labeling- conventional microscopy /4. DCS treated/1. PC/5.tif
- __MACOSX/Figure 5-figure supplement 3 source data/2. Bocillin labeling- conventional microscopy /4. DCS treated/1. PC/._5.tif
- Figure 5-figure supplement 3 source data/2. Bocillin labeling- conventional microscopy /4. DCS treated/1. PC/6.tif
- __MACOSX/Figure 5-figure supplement 3 source data/2. Bocillin labeling- conventional microscopy /4. DCS treated/1. PC/._6.tif
- Figure 5-figure supplement 3 source data/2. Bocillin labeling- conventional microscopy /4. DCS treated/1. PC/7.tif
- __MACOSX/Figure 5-figure supplement 3 source data/2. Bocillin labeling- conventional microscopy /4. DCS treated/1. PC/._7.tif
- Figure 5-figure supplement 3 source data/2. Bocillin labeling- conventional microscopy /4. DCS treated/1. PC/8.tif
- __MACOSX/Figure 5-figure supplement 3 source data/2. Bocillin labeling- conventional microscopy /4. DCS treated/1. PC/._8.tif
- Figure 5-figure supplement 3 source data/2. Bocillin labeling- conventional microscopy /4. DCS treated/1. PC/9.tif
- __MACOSX/Figure 5-figure supplement 3 source data/2. Bocillin labeling- conventional microscopy /4. DCS treated/1. PC/._9.tif
- __MACOSX/Figure 5-figure supplement 3 source data/2. Bocillin labeling- conventional microscopy /4. DCS treated/._1. PC
- Figure 5-figure supplement 3 source data/2. Bocillin labeling- conventional microscopy /4. DCS treated/2. Green/
- Figure 5-figure supplement 3 source data/2. Bocillin labeling- conventional microscopy /4. DCS treated/2. Green/.DS_Store
- __MACOSX/Figure 5-figure supplement 3 source data/2. Bocillin labeling- conventional microscopy /4. DCS treated/2. Green/
- __MACOSX/Figure 5-figure supplement 3 source data/2. Bocillin labeling- conventional microscopy /4. DCS treated/2. Green/._.DS_Store
- Figure 5-figure supplement 3 source data/2. Bocillin labeling- conventional microscopy /4. DCS treated/2. Green/1.tif
- __MACOSX/Figure 5-figure supplement 3 source data/2. Bocillin labeling- conventional microscopy /4. DCS treated/2. Green/._1.tif
- Figure 5-figure supplement 3 source data/2. Bocillin labeling- conventional microscopy /4. DCS treated/2. Green/10.tif
- __MACOSX/Figure 5-figure supplement 3 source data/2. Bocillin labeling- conventional microscopy /4. DCS treated/2. Green/._10.tif
- Figure 5-figure supplement 3 source data/2. Bocillin labeling- conventional microscopy /4. DCS treated/2. Green/11.tif
- __MACOSX/Figure 5-figure supplement 3 source data/2. Bocillin labeling- conventional microscopy /4. DCS treated/2. Green/._11.tif
- Figure 5-figure supplement 3 source data/2. Bocillin labeling- conventional microscopy /4. DCS treated/2. Green/2.tif
- __MACOSX/Figure 5-figure supplement 3 source data/2. Bocillin labeling- conventional microscopy /4. DCS treated/2. Green/._2.tif
- Figure 5-figure supplement 3 source data/2. Bocillin labeling- conventional microscopy /4. DCS treated/2. Green/3.tif
- __MACOSX/Figure 5-figure supplement 3 source data/2. Bocillin labeling- conventional microscopy /4. DCS treated/2. Green/._3.tif
- Figure 5-figure supplement 3 source data/2. Bocillin labeling- conventional microscopy /4. DCS treated/2. Green/5.tif
- __MACOSX/Figure 5-figure supplement 3 source data/2. Bocillin labeling- conventional microscopy /4. DCS treated/2. Green/._5.tif
- Figure 5-figure supplement 3 source data/2. Bocillin labeling- conventional microscopy /4. DCS treated/2. Green/6.tif
- __MACOSX/Figure 5-figure supplement 3 source data/2. Bocillin labeling- conventional microscopy /4. DCS treated/2. Green/._6.tif
- Figure 5-figure supplement 3 source data/2. Bocillin labeling- conventional microscopy /4. DCS treated/2. Green/7.tif
- __MACOSX/Figure 5-figure supplement 3 source data/2. Bocillin labeling- conventional microscopy /4. DCS treated/2. Green/._7.tif
- Figure 5-figure supplement 3 source data/2. Bocillin labeling- conventional microscopy /4. DCS treated/2. Green/8.tif
- __MACOSX/Figure 5-figure supplement 3 source data/2. Bocillin labeling- conventional microscopy /4. DCS treated/2. Green/._8.tif
- Figure 5-figure supplement 3 source data/2. Bocillin labeling- conventional microscopy /4. DCS treated/2. Green/9.tif
- __MACOSX/Figure 5-figure supplement 3 source data/2. Bocillin labeling- conventional microscopy /4. DCS treated/2. Green/._9.tif
- Figure 5-figure supplement 3 source data/2. Bocillin labeling- conventional microscopy /4. DCS treated/2. Green/ponA no atc DCS pretreated.mat
- __MACOSX/Figure 5-figure supplement 3 source data/2. Bocillin labeling- conventional microscopy /4. DCS treated/2. Green/._ponA no atc DCS pretreated.mat
- __MACOSX/Figure 5-figure supplement 3 source data/2. Bocillin labeling- conventional microscopy /4. DCS treated/._2. Green
- Figure 5-figure supplement 3 source data/2. Bocillin labeling- conventional microscopy /4. DCS treated/dcs TRITC 2.tif
- __MACOSX/Figure 5-figure supplement 3 source data/2. Bocillin labeling- conventional microscopy /4. DCS treated/._dcs TRITC 2.tif
- __MACOSX/Figure 5-figure supplement 3 source data/2. Bocillin labeling- conventional microscopy /._4. DCS treated
- __MACOSX/Figure 5-figure supplement 3 source data/._2. Bocillin labeling- conventional microscopy 
- __MACOSX/._Figure 5-figure supplement 3 source data
