# Supplementary material for: Peptidoglycan precursor synthesis along the sidewall of pole-growing mycobacteria
Source: eLife. 2018 Sep 10;7:e37243. doi: 10.7554/eLife.37243 (PMC6191288; doi:10.7554/eLife.37243)
Supplement: Figure 5—figure supplement 4—source data 1. [file elife-37243-fig5-figsupp4-data1.zip]

Archive with 68 entries (53 files):
- Figure 5-figure supplement 4 source data/
- Figure 5-figure supplement 4 source data/.DS_Store
- __MACOSX/
- __MACOSX/Figure 5-figure supplement 4 source data/
- __MACOSX/Figure 5-figure supplement 4 source data/._.DS_Store
- Figure 5-figure supplement 4 source data/1. T0/
- Figure 5-figure supplement 4 source data/1. T0/.DS_Store
- __MACOSX/Figure 5-figure supplement 4 source data/1. T0/
- __MACOSX/Figure 5-figure supplement 4 source data/1. T0/._.DS_Store
- Figure 5-figure supplement 4 source data/1. T0/1. PC/
- Figure 5-figure supplement 4 source data/1. T0/1. PC/1.tif
- __MACOSX/Figure 5-figure supplement 4 source data/1. T0/1. PC/
- __MACOSX/Figure 5-figure supplement 4 source data/1. T0/1. PC/._1.tif
- Figure 5-figure supplement 4 source data/1. T0/1. PC/2.tif
- __MACOSX/Figure 5-figure supplement 4 source data/1. T0/1. PC/._2.tif
- Figure 5-figure supplement 4 source data/1. T0/1. PC/3.tif
- __MACOSX/Figure 5-figure supplement 4 source data/1. T0/1. PC/._3.tif
- Figure 5-figure supplement 4 source data/1. T0/1. PC/4.tif
- __MACOSX/Figure 5-figure supplement 4 source data/1. T0/1. PC/._4.tif
- Figure 5-figure supplement 4 source data/1. T0/1. PC/5.tif
- __MACOSX/Figure 5-figure supplement 4 source data/1. T0/1. PC/._5.tif
- __MACOSX/Figure 5-figure supplement 4 source data/1. T0/._1. PC
- Figure 5-figure supplement 4 source data/1. T0/2. Red/
- Figure 5-figure supplement 4 source data/1. T0/2. Red/.DS_Store
- __MACOSX/Figure 5-figure supplement 4 source data/1. T0/2. Red/
- __MACOSX/Figure 5-figure supplement 4 source data/1. T0/2. Red/._.DS_Store
- Figure 5-figure supplement 4 source data/1. T0/2. Red/1.tif
- __MACOSX/Figure 5-figure supplement 4 source data/1. T0/2. Red/._1.tif
- Figure 5-figure supplement 4 source data/1. T0/2. Red/2.tif
- __MACOSX/Figure 5-figure supplement 4 source data/1. T0/2. Red/._2.tif
- Figure 5-figure supplement 4 source data/1. T0/2. Red/3.tif
- __MACOSX/Figure 5-figure supplement 4 source data/1. T0/2. Red/._3.tif
- Figure 5-figure supplement 4 source data/1. T0/2. Red/4.tif
- __MACOSX/Figure 5-figure supplement 4 source data/1. T0/2. Red/._4.tif
- Figure 5-figure supplement 4 source data/1. T0/2. Red/5.tif
- __MACOSX/Figure 5-figure supplement 4 source data/1. T0/2. Red/._5.tif
- __MACOSX/Figure 5-figure supplement 4 source data/1. T0/._2. Red
- __MACOSX/Figure 5-figure supplement 4 source data/._1. T0
- Figure 5-figure supplement 4 source data/2. 15 min/
- Figure 5-figure supplement 4 source data/2. 15 min/.DS_Store
- __MACOSX/Figure 5-figure supplement 4 source data/2. 15 min/
- __MACOSX/Figure 5-figure supplement 4 source data/2. 15 min/._.DS_Store
- Figure 5-figure supplement 4 source data/2. 15 min/1. PC/
- Figure 5-figure supplement 4 source data/2. 15 min/1. PC/1.tif
- __MACOSX/Figure 5-figure supplement 4 source data/2. 15 min/1. PC/
- __MACOSX/Figure 5-figure supplement 4 source data/2. 15 min/1. PC/._1.tif
- Figure 5-figure supplement 4 source data/2. 15 min/1. PC/2.tif
- __MACOSX/Figure 5-figure supplement 4 source data/2. 15 min/1. PC/._2.tif
- Figure 5-figure supplement 4 source data/2. 15 min/1. PC/3.tif
- __MACOSX/Figure 5-figure supplement 4 source data/2. 15 min/1. PC/._3.tif
- Figure 5-figure supplement 4 source data/2. 15 min/1. PC/4.tif
- __MACOSX/Figure 5-figure supplement 4 source data/2. 15 min/1. PC/._4.tif
- __MACOSX/Figure 5-figure supplement 4 source data/2. 15 min/._1. PC
- Figure 5-figure supplement 4 source data/2. 15 min/2. Red/
- Figure 5-figure supplement 4 source data/2. 15 min/2. Red/.DS_Store
- __MACOSX/Figure 5-figure supplement 4 source data/2. 15 min/2. Red/
- __MACOSX/Figure 5-figure supplement 4 source data/2. 15 min/2. Red/._.DS_Store
- Figure 5-figure supplement 4 source data/2. 15 min/2. Red/1.tif
- __MACOSX/Figure 5-figure supplement 4 source data/2. 15 min/2. Red/._1.tif
- Figure 5-figure supplement 4 source data/2. 15 min/2. Red/2.tif
- __MACOSX/Figure 5-figure supplement 4 source data/2. 15 min/2. Red/._2.tif
- Figure 5-figure supplement 4 source data/2. 15 min/2. Red/3.tif
- __MACOSX/Figure 5-figure supplement 4 source data/2. 15 min/2. Red/._3.tif
- Figure 5-figure supplement 4 source data/2. 15 min/2. Red/4.tif
- __MACOSX/Figure 5-figure supplement 4 source data/2. 15 min/2. Red/._4.tif
- __MACOSX/Figure 5-figure supplement 4 source data/2. 15 min/._2. Red
- __MACOSX/Figure 5-figure supplement 4 source data/._2. 15 min
- __MACOSX/._Figure 5-figure supplement 4 source data
