# Supplementary material for: Peptidoglycan precursor synthesis along the sidewall of pole-growing mycobacteria
Source: eLife. 2018 Sep 10;7:e37243. doi: 10.7554/eLife.37243 (PMC6191288; doi:10.7554/eLife.37243)
Supplement: Figure 6—source data 1. [file elife-37243-fig6-data1.zip]

Archive with 66 entries (51 files):
- Figure 6 source data/
- Figure 6 source data/.DS_Store
- __MACOSX/
- __MACOSX/Figure 6 source data/
- __MACOSX/Figure 6 source data/._.DS_Store
- Figure 6 source data/1. wt 30 min/
- Figure 6 source data/1. wt 30 min/.DS_Store
- __MACOSX/Figure 6 source data/1. wt 30 min/
- __MACOSX/Figure 6 source data/1. wt 30 min/._.DS_Store
- Figure 6 source data/1. wt 30 min/1. PC/
- Figure 6 source data/1. wt 30 min/1. PC/1.tif
- __MACOSX/Figure 6 source data/1. wt 30 min/1. PC/
- __MACOSX/Figure 6 source data/1. wt 30 min/1. PC/._1.tif
- Figure 6 source data/1. wt 30 min/1. PC/2.tif
- __MACOSX/Figure 6 source data/1. wt 30 min/1. PC/._2.tif
- Figure 6 source data/1. wt 30 min/1. PC/3.tif
- __MACOSX/Figure 6 source data/1. wt 30 min/1. PC/._3.tif
- Figure 6 source data/1. wt 30 min/1. PC/4.tif
- __MACOSX/Figure 6 source data/1. wt 30 min/1. PC/._4.tif
- Figure 6 source data/1. wt 30 min/1. PC/5.tif
- __MACOSX/Figure 6 source data/1. wt 30 min/1. PC/._5.tif
- __MACOSX/Figure 6 source data/1. wt 30 min/._1. PC
- Figure 6 source data/1. wt 30 min/2. Green/
- Figure 6 source data/1. wt 30 min/2. Green/.DS_Store
- __MACOSX/Figure 6 source data/1. wt 30 min/2. Green/
- __MACOSX/Figure 6 source data/1. wt 30 min/2. Green/._.DS_Store
- Figure 6 source data/1. wt 30 min/2. Green/1.tif
- __MACOSX/Figure 6 source data/1. wt 30 min/2. Green/._1.tif
- Figure 6 source data/1. wt 30 min/2. Green/2.tif
- __MACOSX/Figure 6 source data/1. wt 30 min/2. Green/._2.tif
- Figure 6 source data/1. wt 30 min/2. Green/3.tif
- __MACOSX/Figure 6 source data/1. wt 30 min/2. Green/._3.tif
- Figure 6 source data/1. wt 30 min/2. Green/4.tif
- __MACOSX/Figure 6 source data/1. wt 30 min/2. Green/._4.tif
- Figure 6 source data/1. wt 30 min/2. Green/5.tif
- __MACOSX/Figure 6 source data/1. wt 30 min/2. Green/._5.tif
- __MACOSX/Figure 6 source data/1. wt 30 min/._2. Green
- __MACOSX/Figure 6 source data/._1. wt 30 min
- Figure 6 source data/2. wt + enzymes 30 min/
- Figure 6 source data/2. wt + enzymes 30 min/.DS_Store
- __MACOSX/Figure 6 source data/2. wt + enzymes 30 min/
- __MACOSX/Figure 6 source data/2. wt + enzymes 30 min/._.DS_Store
- Figure 6 source data/2. wt + enzymes 30 min/1. PC/
- Figure 6 source data/2. wt + enzymes 30 min/1. PC/1.tif
- __MACOSX/Figure 6 source data/2. wt + enzymes 30 min/1. PC/
- __MACOSX/Figure 6 source data/2. wt + enzymes 30 min/1. PC/._1.tif
- Figure 6 source data/2. wt + enzymes 30 min/1. PC/2.tif
- __MACOSX/Figure 6 source data/2. wt + enzymes 30 min/1. PC/._2.tif
- Figure 6 source data/2. wt + enzymes 30 min/1. PC/3.tif
- __MACOSX/Figure 6 source data/2. wt + enzymes 30 min/1. PC/._3.tif
- Figure 6 source data/2. wt + enzymes 30 min/1. PC/4.tif
- __MACOSX/Figure 6 source data/2. wt + enzymes 30 min/1. PC/._4.tif
- __MACOSX/Figure 6 source data/2. wt + enzymes 30 min/._1. PC
- Figure 6 source data/2. wt + enzymes 30 min/2. Green/
- Figure 6 source data/2. wt + enzymes 30 min/2. Green/1.tif
- __MACOSX/Figure 6 source data/2. wt + enzymes 30 min/2. Green/
- __MACOSX/Figure 6 source data/2. wt + enzymes 30 min/2. Green/._1.tif
- Figure 6 source data/2. wt + enzymes 30 min/2. Green/2.tif
- __MACOSX/Figure 6 source data/2. wt + enzymes 30 min/2. Green/._2.tif
- Figure 6 source data/2. wt + enzymes 30 min/2. Green/3.tif
- __MACOSX/Figure 6 source data/2. wt + enzymes 30 min/2. Green/._3.tif
- Figure 6 source data/2. wt + enzymes 30 min/2. Green/4.tif
- __MACOSX/Figure 6 source data/2. wt + enzymes 30 min/2. Green/._4.tif
- __MACOSX/Figure 6 source data/2. wt + enzymes 30 min/._2. Green
- __MACOSX/Figure 6 source data/._2. wt + enzymes 30 min
- __MACOSX/._Figure 6 source data
