# Supplementary material for: Peptidoglycan precursor synthesis along the sidewall of pole-growing mycobacteria
Source: eLife. 2018 Sep 10;7:e37243. doi: 10.7554/eLife.37243 (PMC6191288; doi:10.7554/eLife.37243)
Supplement: Source code 1. [file elife-37243-code1.zip]

Archive with 23 entries (20 files):
- Source code /
- Source code /adjust_peakfinder.m
- __MACOSX/
- __MACOSX/Source code /
- __MACOSX/Source code /._adjust_peakfinder.m
- Source code /cellListMod.m
- __MACOSX/Source code /._cellListMod.m
- Source code /getCellLength.m
- __MACOSX/Source code /._getCellLength.m
- Source code /getFluorescence.m
- __MACOSX/Source code /._getFluorescence.m
- Source code /getFluorescence_septum.m
- __MACOSX/Source code /._getFluorescence_septum.m
- Source code /getseptum.m
- __MACOSX/Source code /._getseptum.m
- Source code /peakfinder.m
- __MACOSX/Source code /._peakfinder.m
- Source code /plotprofile.m
- __MACOSX/Source code /._plotprofile.m
- Source code /plotsignal.m
- __MACOSX/Source code /._plotsignal.m
- Source code /run_order.m
- __MACOSX/Source code /._run_order.m
