# Supplementary material for: Peptidoglycan precursor synthesis along the sidewall of pole-growing mycobacteria
Source: eLife. 2018 Sep 10;7:e37243. doi: 10.7554/eLife.37243 (PMC6191288; doi:10.7554/eLife.37243)
Supplement: Source code 1. [file elife-37243-code1.zip › Source code /adjust_peakfinder.m]

%__________________________________________________________________________
% This function offset the peakfinder output by one pixel and correct the
% error in the positions field.
% The author of this function is Hoong Chuin Lim, 2015, Harvard Medical
% School, HoongChuin_Lim@hms.harvard.edu
%__________________________________________________________________________

function cellList2=adjust_peakfinder(cellList2)
for frame=1:length(cellList2)
    for Cell=1:length(cellList2{frame})
        if ~isempty(cellList2{frame}{Cell}) && isfield(cellList2{frame}{Cell},'spots')
            vector=cellList2{frame}{Cell}.lengthvector;
            spotpos=cellList2{frame}{Cell}.spots.l;
            pos=zeros(1,length(spotpos));
            l=zeros(1,length(spotpos));
            for i=1:length(spotpos)
                ind=find(vector==spotpos(i));
                pos(1,i)=ind+1; %shift spot index by 1
                if ind<length(vector)
                l(1,i)=vector(ind+1); %record the correct vectorial position
                end
            end
            cellList2{frame}{Cell}.spots.l=l;
            cellList2{frame}{Cell}.spots.positions=pos;
        end
    end
end
end
