# Supplementary material for: Peptidoglycan precursor synthesis along the sidewall of pole-growing mycobacteria
Source: eLife. 2018 Sep 10;7:e37243. doi: 10.7554/eLife.37243 (PMC6191288; doi:10.7554/eLife.37243)
Supplement: Source code 1. [file elife-37243-code1.zip › Source code /getCellLength.m]

function data=getCellLength(lst)

data=[];
for frame=1:length(lst)
    for Cell=1:length(lst{frame})
        if isfield(lst{frame}{Cell},'length')
            data=[data; lst{frame}{Cell}.length];
        end
    end
    
end
end
