# Supplementary material for: Peptidoglycan precursor synthesis along the sidewall of pole-growing mycobacteria
Source: eLife. 2018 Sep 10;7:e37243. doi: 10.7554/eLife.37243 (PMC6191288; doi:10.7554/eLife.37243)
Supplement: Source code 1. [file elife-37243-code1.zip › Source code /getFluorescence_septum.m]

%__________________________________________________________________________
% This function takes cellList that has been processed with peakfinder and
% adjust_peakfinder.m. and pixsize of the images as inputs.
% Outputs: data which contains 5 matrices, data1, 2 and 3, each recording
% signals for a given number of pixels
%                    data1, sum signal in 5 pixel 
%                    data2, sum signal in 10 pixel 
%                    data3, sum signal in 15 pixel 
% Each of the data set is a matrix, with each row being a cell. Column 1
% records integrated signal for slow growing pole, Column 2 records 
% integrated signal for fast growing pole, Column 3 records integrated
% signal within the mid cell regions, Column 4 records the corresponding
% cell length while Column 5 is the ratio between the signal at the fast
% pole vs the signal at the slow pole
%
% The author of this function is Hoong Chuin Lim, 2015, Harvard Medical
% School, HoongChuin_Lim@hms.harvard.edu
%__________________________________________________________________________

function data=getFluorescence_septum(cellList, pixsize)
%% split cells into three groups
%figure
data1=nan(1000,4);
data2=nan(1000,4);
data3=nan(1000,4);

data=[];
n=1;
for frame=1:length(cellList)
    if ~isempty(cellList{frame})
        for Cell=1:length(cellList{frame})
            if isfield(cellList{frame}{Cell},{'length', 'spots'})
                
                signal=cellList{frame}{Cell}.signal1;
                steparea=cellList{frame}{Cell}.steparea;
                spots=cellList{frame}{Cell}.spots.positions;
                cellLength=cellList{frame}{Cell}.length;
                if ~isempty(spots) && cellLength>25
                    skipp=isseptum(spots, cellLength); %detect cells with septums
                    
                    if length(signal)==length(steparea) && ~skipp; % get cells with a septum
                        %normalize signal
                        nsignal=signal./steparea;
                        %normalize length
                        kk=nsignal>0.05;
                        nsignal(kk)=0;
                        %sum signal for slow pole, at different depth
                        data1(n,1)=sum(nsignal(1:5));
                        data2(n,1)=sum(nsignal(1:10));
                        data3(n,1)=sum(nsignal(1:15));
                        %sum signal for fast pole, at different depth
                        data1(n,2)=sum(nsignal(end-4:end));
                        data2(n,2)=sum(nsignal(end-9:end));
                        data3(n,2)=sum(nsignal(end-14:end));
                        %signal for body
                        nn=round(length(nsignal)/2);
                        
                        data1(n,3)=sum(nsignal(nn-2:nn+2));
                        data2(n,3)=sum(nsignal(nn-4:nn+4));
                        data3(n,3)=sum(nsignal(nn-7:nn+7));
                        
                        data1(n,4)=cellLength*pixsize;
                        data2(n,4)=cellLength*pixsize;
                        data3(n,4)=cellLength*pixsize;
                        
                        n=n+1;
                    end
                end
            end
        end
    end
end
data.data1=data1;
data.data2=data2;
data.data3=data3;
data.data1(:,5)=data.data1(:,2)./data.data1(:,1); %ratio: fast over slow
data.data2(:,5)=data.data2(:,2)./data.data2(:,1); %ratio: fast over slow
data.data3(:,5)=data.data3(:,2)./data.data3(:,1); %ratio: fast over slow
end

function skipp=isseptum(peaks, cellLength)
%finding WT cells with single septa that is between 0.3-0.7 in normalized
%position, would not worked for mutants with multiple septa or mutants with
%severely impaired septum positioning
npeaks=peaks/cellLength;

if sum(npeaks>0.3 & npeaks<0.7)>0
    skipp=0;
else
    skipp=1;
end
end
