# Supplementary material for: Peptidoglycan precursor synthesis along the sidewall of pole-growing mycobacteria
Source: eLife. 2018 Sep 10;7:e37243. doi: 10.7554/eLife.37243 (PMC6191288; doi:10.7554/eLife.37243)
Supplement: Source code 1. [file elife-37243-code1.zip › Source code /getseptum.m]

%__________________________________________________________________________
% This function takes cellList that has been processed with peakfinder and
% adjust_peakfinder.m., pixel size of the images and septum as inputs.
% To analyze cells with septum: Septum=1, else 0
% Outputs: data which contains 5 matrices, data1, 2 and 3, each recording
% signals for a given number of pixels
%                    data1, sum signal in 5 pixel
%                    data2, sum signal in 10 pixel
%                    data3, sum signal in 15 pixel
% Each of the data set is a matrix, with each row being a cell. Column 1
% records integrated signal for slow growing pole, Column 2 records
% integrated signal for fast growing pole, Column 3 records integrated
% signal within the mid cell regions, Column 4 records the corresponding
% cell length while Column 5 is the ratio between the signal at the fast
% pole vs the signal at the slow pole
%
%
%
% The author of this function is Hoong Chuin Lim, 2015, Harvard Medical
% School, HoongChuin_Lim@hms.harvard.edu
%__________________________________________________________________________

function data=getseptum(cellList)
%% split cells into three groups
%figure
data=[];
for frame=1:length(cellList)
    if ~isempty(cellList{frame})
        for Cell=1:length(cellList{frame})
            if isfield(cellList{frame}{Cell},{'length', 'spots'})
                
                signal=cellList{frame}{Cell}.signal1;
                steparea=cellList{frame}{Cell}.steparea;
                spots=cellList{frame}{Cell}.spots.positions;
                cellLength=cellList{frame}{Cell}.length;
                if ~isempty(spots) && cellLength>25
                    zz=septumpos(spots, cellLength); %detect cells with septums
                    
                    if length(signal)==length(steparea) && ~isempty(zz)% get cells with a septum
                        %normalize signal by length
                       
                        data=[data;zz/cellLength];
                        
                    end
                end
            end
        end
    end
end
end


function zz=septumpos(peaks, cellLength)
%finding WT cells with single septa that is between 0.3-0.7 in normalized
%position, would not worked for mutants with multiple septa or mutants with
%severely impaired septum positioning
npeaks=peaks/cellLength;

if sum(npeaks>0.3 & npeaks<0.7)==1
    zz=peaks(npeaks>0.3 & npeaks<0.7);
else
    zz=[];
end
end
