# Supplementary material for: Peptidoglycan precursor synthesis along the sidewall of pole-growing mycobacteria
Source: eLife. 2018 Sep 10;7:e37243. doi: 10.7554/eLife.37243 (PMC6191288; doi:10.7554/eLife.37243)
Supplement: Source code 1. [file elife-37243-code1.zip › Source code /plotprofile.m]

%__________________________________________________________________________
% This function takes cellList that has been processed with peakfinder and
% adjust_peakfinder.m as input.
% Outputs: a figure with n graphs showing average signal profiles and 
%          data1 which contains the raw data that go into plotting each graph.
%
% The author of this function is Hoong Chuin Lim, 2015, Harvard Medical
% School, HoongChuin_Lim@hms.harvard.edu
%__________________________________________________________________________

function data1=plotprofile(cellList,cutoff)
%% split cells into three groups
%figure
data1=[]; %final output
xx=0:0.01:1;
data=nan(500,length(xx)); %matrix for each bin
datasepta=nan(500,length(xx)); %special matrix for each bin
n=1;  %counter
ns=1; %counter for septa

%cutoff=[50 75 100 200]; % range in the unit pixel length for binning
                        % bin one: between 50 pix and 75 pix, 
                        % bin two: between 75 pix and 100 pix and so on
plotlng=length(cutoff);
for ii=2:length(cutoff)
    fign=ii-1;
    for frame=1:length(cellList)
        if ~isempty(cellList{frame})
            for Cell=1:length(cellList{frame})
                if isfield(cellList{frame}{Cell},{'length', 'spots'})
                    if cellList{frame}{Cell}.length>cutoff(ii-1) &&...
                            cellList{frame}{Cell}.length<=cutoff(ii)
                        
                        signal=cellList{frame}{Cell}.signal1;
                        steparea=cellList{frame}{Cell}.steparea;
                        spots=cellList{frame}{Cell}.spots.positions;
                        cellLength=cellList{frame}{Cell}.length;
                        if ~isempty(spots)
                            skipp=isseptum(spots, cellLength);
                            % pass quality and no septa
                            if length(signal)==length(steparea)
                                %normalize signal
                                nsignal=signal./steparea;
                                %normalize length
                                nlength=cellList{frame}{Cell}.lengthvector/...
                                    cellList{frame}{Cell}.length;
                                %interpolate signal
                                qsignal=interp1(nlength, nsignal, xx);
                                if skipp
                                    data(n,:)=qsignal'; n=n+1;
                                else
                                    datasepta(ns,:)=qsignal'; ns=ns+1;
                                end  
                            end
                        end
                    end
                end
                
            end
        end
    end
     
    subplot(plotlng,1,fign), hold on
    for zz=1:200
        plot(xx, data(zz,:), 'color', [.25 .25 .25], 'linewidth', .04)
    end
    plot(xx, nanmean(data),'g', 'linewidth', 5), ylim([0 0.025])
    sample=sum(~isnan(nanmean(data')));
    title(['n = ' num2str(sample)], 'fontsize', 14)
    data1{fign}.data=data;
    data1{fign}.cutoff=[cutoff(ii-1), cutoff(ii)];
    data1{fign}.xx=xx;
    data1{plotlng+1}.mean(fign,:)=nanmean(data);
    data=nan(200,length(xx)); n=1;    
end

%plot septa
subplot(plotlng,1,plotlng), hold on
%assign mean to output

for zz=1:200
    plot(xx, datasepta(zz,:), 'color', [.45 .45 .45], 'linewidth', .04)
end
plot(xx, nanmean(datasepta),'g', 'linewidth', 5), ylim([0 0.025])
data1{plotlng}.data=datasepta; %assign septa to output
data1{plotlng}.xx=xx;
data1{plotlng+1}.mean(fign+1,:)=nanmean(datasepta);
sample=sum(~isnan(nanmean(datasepta')));
title(['n = ' num2str(sample)], 'fontsize', 14)

end

function skipp=isseptum(peaks, cellLength)

npeaks=peaks/cellLength;

if sum(npeaks>0.3 & npeaks<0.7)>0
    skipp=0;
else
    skipp=1;
end

end
