# Supplementary material for: Peptidoglycan precursor synthesis along the sidewall of pole-growing mycobacteria
Source: eLife. 2018 Sep 10;7:e37243. doi: 10.7554/eLife.37243 (PMC6191288; doi:10.7554/eLife.37243)
Supplement: Source code 1. [file elife-37243-code1.zip › Source code /plotsignal.m]

%__________________________________________________________________________
% plotsignal is a quality control script that does 2 things. 1: Orient the
% cells based on fluorescence at the poles, 2: make 100 plots of individual
% cells for user to inspect if peakfinder and cell reorientation are
% working properly.
%
% This function takes cellList that has been processed with peakfinder and
% adjust_peakfinder.m as input and 
%
% The author of this function is Hoong Chuin Lim, 2015, Harvard Medical
% School, HoongChuin_Lim@hms.harvard.edu
%__________________________________________________________________________

function cellList=plotsignal(cellList, plotter)
counter=0;
n=1;
for frame=1:length(cellList)
    if ~isempty(cellList{frame})
        for Cell=1:length(cellList{frame})
            if isfield(cellList{frame}{Cell},'length')
                if cellList{frame}{Cell}.length>20
                    
                    signal=cellList{frame}{Cell}.signal1; %get signal
                    steparea=cellList{frame}{Cell}.steparea; %get step area
                    steplength=cellList{frame}{Cell}.steplength; %get steparea
                    
                    if length(signal)== length(steparea) % quality control
                        % switch pole if required to put lower signal pole
                        % at the left
                        if sum(signal(1:9))>sum(signal(end-8:end))
                            signal= signal(end:-1:1);
                            steparea= steparea(end:-1:1);
                            steplength= steplength(end:-1:1);
                            cellList{frame}{Cell}.signal1=signal;
                            cellList{frame}{Cell}.steparea=steparea;
                            cellList{frame}{Cell}.lengthvector=cumsum(steplength);
                            spots=cellList{frame}{Cell}.spots;
                            %adjust spots position accordingly
                            if ~isempty(spots)
                               l=spots.l;
                               pos=spots.positions;
                               CL=cellList{frame}{Cell}.length;
                               cellList{frame}{Cell}.spots.l=CL-l;
                               cellList{frame}{Cell}.spots.positions=length(signal)-pos+1;
                            end
                        end                      
                        if plotter && counter<100
                            subplot(5,2, n), counter=counter+1;
                            plot(cellList{frame}{Cell}.signal1./...
                                cellList{frame}{Cell}.steparea)
                            n=n+1;
                            if isfield(cellList{frame}{Cell},'spots')
                                %get position of peaks
                                spots=cellList{frame}{Cell}.spots.positions;
                                hold on, plot(spots,...
                                    repmat(0.01,1, length(spots)),'.',...
                                    'markersize',5)
                            end
                            if n==11
                                figure, n=1;
                            end 
                        end
                    end
                end
            end
        end
    end
end
end
