# Supplementary material for: Peptidoglycan precursor synthesis along the sidewall of pole-growing mycobacteria
Source: eLife. 2018 Sep 10;7:e37243. doi: 10.7554/eLife.37243 (PMC6191288; doi:10.7554/eLife.37243)
Supplement: Source code 1. [file elife-37243-code1.zip › Source code /run_order.m]

cellList_X=cellList.meshData;
cellList_X=cellListMod(cellList_X);

cellList_X = peakfinder(cellList_X,0.10,0.10,12,[],[],[],[],[]);
cellList_X=adjust_peakfinder(cellList_X);
%switch pole
cellList_X=plotsignal(cellList_X,1);
%cell Length in pix
cellLength_X=getCellLength(cellList_X);

%cell length in um
cellLength_X_um=cellLength_X*0.07222198;
% on the microscope-- 60x = 9.2308 pixel/um (in metadata of nd2)
% I used an additional 1.5X so;
% 9.2308 * 1.5 =13.8462 pix/um
% 1/13.8462 = 0.07222198 um/pixel
cellList_X_GF=getFluorescence(cellList_X, 0.07228598, 0);
cellList_X_GF_sep=getFluorescence(cellList_X, 0.07228598, 1);
%get profiles for each of the quadrants
CellsX_profile=plotprofile(cellList_X,[min_pix max_pix])
